# Supplementary material for: The prevalence and risk factors of Trichomonas vaginalis in Wuhan and the Tibetan area, China: a two-center study
Source: Parasitol Res. 2022 Nov 25;122(1):265–73. doi: 10.1007/s00436-022-07726-x (PMC9816191; doi:10.1007/s00436-022-07726-x)
Supplement: Supplementary file 1 — (XLSX 69 KB) [file 436_2022_7726_MOESM1_ESM.xlsx]

## Sheet: personnel information statistic
Spreadsheet 1. Original information on 406 outpatients in the Tibetan area. Data were originally abstracted from medical chart records. We combine the data into one spreadsheet.
Number	Age(Year)	Ethnic group	Hometown	Occupation	Education	Yearly family income (¥)	Reproductive history	History of vaginitis	Contraception	Sexual partners	Frequency of sex	Sexual frequency statistics	Smoking	Alcohol	Bath	Frequency of vulva cleaning	Gestation period	Symptom	Symptom statistics	Diagnosis	Vaginal cleanliness	Leukocyte count	Trichomonas vaginalis	Vulvovaginal Candidiasis	Clue cell	Epithelial cell	Bacterial Vaginosis	Miscellaneous bacteria
1	34	Tibetan	Zhanang	3	0	30000	G1P1	0	4	1	3/1W	1	0	1	2	2/1W	0	0	0	Birth control	1	3	0	0	0	0	0	1
2	33	Tibetan	Naqu	1	3	250000	G3P2A1	0	3	Missing	4/1M	1	0	0	123	1/2D	0	0	0	Birth control	3	1	0	0	0	1	0	1
3	25	Han	Naidong District	3	2	100000	G5P2A2	Missing	4	Missing	10/1M	1	0	1	2	1/1D	1	0	0	Early pregnancy	3	1	1	0	0	1	0	0
4	28	Tibetan	Qusum County	4	1	120000	G3P2A1	1	4	Missing	2/1M	2	0	0	1	5/1M	0	3	1	Birth control	3	1	1	0	0	2	0	0
5	37	Tibetan	Naidong District	4	1	20000	G1P1	0	4	1	1/1M	3	0	1	2	1/3D	0	0	0	Physical examination	3	1	0	0	0	1	0	1
6	25	Hui	Zhanang	3	1	100000	G4P2A1	0	0	Missing	6/1M	1	0	0	2	1/3D	1	Missing	Missing	Early pregnancy	4	3	1	0	0	1	0	0
7	24	Tibetan	Naidong District	2	4	200000	G1P1	0	0	1	1/1M	3	0	0	2	1/1W	1	0	0	Early pregnancy	3	1	0	0	0	1	0	0
8	23	Han	Naidong District	1	4	40000	G0P0	0	4	1	2/1W	1	0	0	2	1/1D	0	0	0	Physical examination	3	2	0	0	0	1	0	1
9	23	Han	Naidong District	1	4	40000	G0P0	0	4	Missing	5/1M	1	0	0	2	1/1D	0	0	0	Physical examination	3	1	0	0	0	1	0	1
10	41	Tibetan	Naidong District	4	2	20000	G2P2	0	3	1	1/1W	1	0	0	2	2/1W	0	3	1	Vaginosis	3	1	1	0	0	1	0	0
11	55	Tibetan	Naidong District	4	1	10000	G5P5	1	2	1	0	0	0	0	2	1/1M	0	0	0	Gynecological examination	3	1	0	0	0	1	0	1
12	38	Tibetan	Qusum County	4	1	10000	G2P1A1	0	2	1	2/1M	2	0	1	2	1/1M	0	4	1	PID, vaginosis	3	2	0	2	0	1	0	1
13	31	Tibetan	Naidong District	3	2	60000	G1P1	0	2	1	2/1M	2	0	0	2	1/5D	0	3	1	Vaginosis	4	3	1	0	1	1	1	1
14	43	Tibetan	Lhünzê County	4	0	40000	G2P2	0	1	Missing	3/1M	2	0	0	23	1/1W	0	34	1	PID	2	1	0	0	0	1	0	0
15	37	Tibetan	Sangri County	4	0	50000	G3P2A0	0	0	Missing	6/1M	1	0	0	1	1/2D	1	0	0	Early pregnancy	1	2	0	0	0	0	0	0
16	41	Tibetan	Naidong District	3	2	200000	G2P1A1	1	3	Missing	5/1M	1	0	0	123	1/3D	0	3	1	Bacterial vaginitis	4	1	0	0	3	2	1	1
17	41	Tibetan	Naidong District	3	0	20000	Missing	0	0	1	3/1M	2	1	0	2	3/1W	0	0	0	Missing	3	2	0	0	0	2	0	1
18	25	Tibetan	Naidong District	4	2	120000	G1P1	0	4	1	2/1W	1	0	1	1	1/1W	0	0	0	Missing	3	2	0	0	0	1	0	0
19	38	Tibetan	Naidong District	4	1	50000	G2P2	Missing	Missing	Missing	3/1M	2	0	0	2	1/4D	0	0	0	Missing	2	1	0	0	0	1	0	0
20	27	Tibetan	Nagarzê County	3	4	120000	G1P1	0	4	Missing	3/1M	2	0	0	123	3/1W	0	0	0	Physical examination	3	2	0	0	0	1	0	0
21	32	Tibetan	Naidong District	3	4	10000	G1P1	0	2	Missing	2/1W	1	1	0	12	1/3D	0	3	1	Birth control	3	2	0	0	0	1	0	0
22	51	Tibetan	Naidong District	4	1	50000	G2P2	1	1	Missing	3/1M	2	0	0	2	11/1W	0	3	1	Missing	3	2	0	0	0	0	1	0
23	27	Tibetan	Naidong District	3	3	100000		0	Missing	Missing	1/1W	1	0	0	2	1/1W	0	0	0	Physical examination	3	2	1	0	1	0	1	0
24	46	Tibetan	Sangri County	4	0	10000	G0P0	0	Missing	Missing	3/1M	2	0	1	2	1/1M	0	1	1	Vaginosis	4	1	1	0	0	1	0	0
25	29	Tibetan	Konggar County	4	1	50000	G2P2	0	3	1	10/1M	1	0	1	3	1/1D	0	Missing	Missing	Birth control, Vaginitis	3	2	1	0	0	1	0	1
26	39	Tibetan	Zhanang	1	4	200000	G2P1A1	0	3	1	3/1M	2	0	0	2	2/1W	0	0	0	Birth control	2	1	0	0	0	2	0	0
27	38	Tibetan	Naidong District	4	1	100000	G4P2A2	1	3	1	1/1W	1	0	1	2	1/1W	0	23	1	Birth control	3	1	0	0	0	1	0	0
28	32	Hui	Naidong District	3	4	100000	G3P1A1	0	4	1	1/1W	1	0	0	1	1/2D	1	0	0	Early pregnancy	4	3	0	0	0	1	0	0
29	27	Tibetan	Naidong District	4	3	20000	G1A1	1	3	1	5/1M	1	0	0	12	1/2D	0	34	1	PID	3	2	0	0	1	1	1	1
30	31	Tibetan	Zhanang	1	4	120000	G2P2	1	2	1	1/1W	1	0	0	2	1/1W	0	1	1	Physical examination	4	3	0	0	0	1	0	0
31	31	Tibetan	Naidong District	2	4	50000	G4P2	1	4	1	3/1W	1	0	0	2	1/3D	0	3	1	Physical examination	1	0	0	0	0	2	0	0
32	41	Han	Naidong District	1	4	150000	G1P1	1	0	1	2/1W	1	0	0	2	1/1D	0	0	0	Physical examination	2	1	0	0	1	2	1	1
33	26	Han	Naidong District	1	4	180000	G1P1	0	4	1	3/1M	2	0	0	2	1/2D	0	0	0	Physical examination	3	1	0	0	2	2	1	1
34	47	Tibetan	Naidong District	3	4	200000	G1P1	1	4	1	1/1M	3	0	0	2	2/1M	0	0	0	Physical examination	2	1	0	0	0	1	0	0
35	37	Tibetan	Naidong District	1	4	230000	G2P2	0	2	1	2/1M	2	0	0	2	2/1M	0	3	1	Physical examination	3	3	0	0	0	1	0	1
36	31	Han	Naidong District	1	4	230000	G1P1	1	4	1	1/1W	1	0	0	2	1/3D	0	3	1	Physical examination	4	3	0	0	0	1	0	1
37	31	Tibetan	Lhünzê County	4	1	30000	G3P1A2	0	3	Missing	1/1W	1	0	0	23	1/3M	0	3	1	Postpartum	4	2	0	0	0	1	0	1
38	18	Tibetan	Naidong District	0	1	0	G1A1	0	0	Missing	8/1M	1	0	0	2	1/1W	0	0	0	Physical examination	1	1	0	0	0	2	0	0
39	39	Tibetan	Gyaca County	3	2	100000	G2P2	0	0	Missing	1/1W	1	0	0	2	1/1D	1	0	0	Induced abortion	3	2	0	0	0	2	0	0
40	28	Tibetan	Naidong District	1	4	90000	G2P2	1	Missing	Missing	10/1M	1	0	1	23	1/3D	0	0	0	Postpartum	3	1	0	0	0	1	0	0
41	33	Tibetan	Naidong District	1	4	110000	G2P1A1	0	4	Missing	3/1M	2	0	0	2	1/1D	0	0	0	Physical examination	2	1	0	0	0	2	0	0
42	33	Han	Naidong District	1	4	100000	G5P3A2	1	4	Missing	6/1M	1	0	0	2	1/1D	0	0	0	Physical examination	3	2	0	0	0	2	0	1
43	33	Tibetan	Cona County	1	4	210000	G2P2	0	2	1	1/1M	3	0	1	2	1/1W	0	34	1	PID	3	1	0	0	0	1	0	1
44	32	Tibetan	Naidong District	4	0	100000	G3P2A1	Missing	2	Missing	5/1M	1	0	0	23	3/1W	0	3	1	Vaginosis	3	1	1	0	0	1	0	0
45	28	Tibetan	Lhünzê County	4	1	50000	G4P3A0	Missing	0	Missing	2/1M	2	0	0	23	1/1W	1	0	0	Induced abortion	3	1	0	0	0	1	0	1
46	34	Tibetan	Naidong District	1	4	100000	G2P2	0	2	Missing	3/1M	2	0	1	123	1/1W	0	3	1	Physical examination	3	1	0	0	1	2	1	0
47	33	Tibetan	Naidong District	1	4	130000	G0P0	0	0	Missing	0	0	0	1	123	1/1W	0	0	0	Physical examination	4	1	0	0	0	1	0	1
48	37	Tibetan	Naidong District	1	4	100000	G2P1	1	4	1	1/1W	1	0	0	2	1/1W	0	23	1	Trichomonal vaginitis	4	1	1	0	0	2	0	0
49	28	Tibetan	Naidong District	1	4	120000	G2P1	0	0	1	1/1W	1	0	0	23	1/2D	0	0	0	Physical examination	3	1	1	0	0	1	0	0
50	38	Tibetan	Naidong District	1	3	50000	G2P2	0	2	1	2/1M	2	0	0	12	1/3D	0	3	1	Physical examination	4	3	0	0	0	0	0	0
51	38	Tibetan	Naidong District	2	3	30000	G3P1	1	2	1	2/1M	2	0	0	24	1/2D	0	13	1	Physical examination	3	2	0	2	0	1	0	0
52	38	Tibetan	Naidong District	1	4	200000	G4P2	1	4	1	1/1M	3	0	0	2	1/1D	0	0	0	Physical examination	2	1	0	0	0	2	0	0
53	28	Han	Naidong District	2	4	250000	G1P1	0	4	1	3/1W	1	0	0	2	1/1D	0	1	1	Physical examination	3	3	0	0	0	2	0	1
54	22	Tibetan	Naidong District	4	0	20000	G3P1	0	4	1	2/1W	1	0	1	2	1/2D	0	0	0	Physical examination	2	1	0	0	0	3	0	0
55	25	Han	Naidong District	1	4	150000	G0P0	0	4	1	2/1W	1	0	0	2	1/2D	0	0	0	Physical examination	1	0	0	0	0	1	0	0
56	31	Tibetan	Naidong District	1	4	100000	G2P1A1	0	4	Missing	3/1M	2	0	1	2	1/1W	0	0	0	Physical examination	2	1	0	0	0	2	0	0
57	35	Tibetan	Naidong District	1	4	100000	G2P1A1	0	Missing	Missing	1/1M	3	0	1	123	1/5D	0	0	0	Vulvovaginal Candidiasis	3	2	0	2	0	1	0	0
58	67	Tibetan	Naidong District	3	1	50000	G3P2A1	0	Missing	Missing	0	0	0	0	12	2/1W	0	0	0	Physical examination	1	0	0	0	0	2	0	0
59	54	Tibetan	Naidong District	1	3	150000	G3P2	1	Missing	Missing	0	0	0	0	23	1/3D	0	1	1	Leukoplakia of vulva	4	3	0	0	0	1	0	1
60	26	Tibetan	Naidong District	4	1	30000	G5P2A2	1	4	1	3/1M	2	0	0	23	1/1D	0	123	1	Early pregnancy, Trichomonal vaginitis	4	3	1	0	2	2	1	1
61	25	Han	Naidong District	3	4	30000	G0P0	0	4	1	2/1M	2	0	0	2	1/2D	0	1	1	Physical examination	2	0	0	0	0	3	0	0
62	36	Tibetan	Naidong District	1	2	20000	G3P2	1	3	1	1/1W	1	0	0	2	1/1W	0	13	1	Bacterial vaginitis	3	1	0	0	1	1	1	1
63	28	Han	Naidong District	1	4	100000	G0P0	0	Missing	Missing	2/1M	2	0	0	2	1/3D	0	0	0	Physical examination	3	0	0	0	0	1	0	0
64	35	Han	Naidong District	1	4	100000	G1P1	0	4	0	3/1M	2	0	0	2	1/1D	0	0	0	Physical examination	2	0	0	0	0	2	0	1
65	30	Tibetan	Naidong District	3	1	100000	G1P1	Missing	2	Missing	6/1M	1	0	0	23	1/3D	0	0	0	Birth control	3	0	0	0	1	0	1	0
66	41	Tibetan	Naidong District	4	2	50000	G2P2	0	2	Missing	3/1M	2	0	0	12	1/1M	0	0	0	Birth control	1	0	0	0	0	3	0	0
67	66	Tibetan	Naidong District	1	1	50000	G3P2A1	0	0	0	3/1M	2	0	1	23	2/1W	0	2	1	Senile vaginitis	4	4	0	0	0	1	0	1
68	55	Tibetan	Naidong District	1	2	30000	G3P2A1	0	0	0	0	0	0	1	23	4/12M	0	23	1	Senile vaginitis	4	4	0	0	0	1	0	1
69	50	Tibetan	Naidong District	3	1	90000	G3P2A1	0	0	0	0	0	0	0	13	1/1W	0	0	0	Physical examination	3	3	0	0	0	1	0	1
70	58	Tibetan	Naidong District	3	1	50000	G4P2A2	Missing	Missing	Missing	0	0	Missing	Missing	2	2/1M	0	0	0	Physical examination	1	0	0	0	0	2	0	0
71	46	Han	Naidong District	1	0	120000	G5P2A3	1	4	Missing	5/1M	1	0	1	2	2/1W	0	0	0	Physical examination	1	0	0	0	0	3	0	0
72	27	Tibetan	Comai County	4	1	40000	G3P3	0	0	1	1/1D	1	0	0	2	1/2D	0	3	1	Birth control	3	1	0	0	0	1	0	0
73	40	Tibetan	Naidong District	1	3	150000	G2P1A1	0	0	Missing	5/1M	1	0	1	2	2/1W	0	1	1	Hyperplasia of mammary glands	2	1	0	0	0	3	0	0
74	32	Tibetan	Sangri County	4	0	20000	G2P2	1	0	1	2/1W	1	0	0	2	2/1W	0	0	0	Physical examination	4	1	1	0	0	1	0	0
75	37	Tibetan	Naidong District	1	4	150000	G2P1A1	1	2	Missing	2/1M	2	0	0	123	2/1W	0	0	0	Physical examination	3	2	0	0	0	1	0	0
76	32	Tibetan	Zhanang	3	3	200000	G5P2A2	Missing	0	Missing	2/1M	2	0	0	2	1/1W	1	0	0	Early pregnancy	3	2	0	0	0	1	0	1
77	31	Han	Naidong District	3	2	60000	G2P1A0	0	0	Missing	3/1M	2	1	1	2	1/1W	1	0	0	Early pregnancy, Trichomonal vaginitis	3	1	1	0	0	2	0	0
78	41	Tibetan	Naidong District	1	1	120000	G2P1	0	2	1	1/1W	1	0	1	2	1/1W	0	0	0	Physical examination	2	1	0	0	0	1	0	0
79	34	Tibetan	Naidong District	1	2	60000	G1P1	0	2	1	1/1W	1	0	1	2	2/1W	0	4	1	PID	2	1	0	0	0	1	0	0
80	36	Tibetan	Naidong District	1	2	90000	G1P1	0	2	1	3/1W	1	0	1	2	2/1W	0	0	0	Bacterial vaginitis	3	1	0	0	1	1	1	1
81	35	Tibetan	Sangri County	3	2	30000	G2P2	0	2	Missing	2/1M	2	0	0	2	2/1W	0	3	1	Cervical polyp, Trichomonal vaginitis	4	1	1	0	0	2	0	0
82	28	Tibetan	Sangri County	3	3	30000	G2P2	0	4	Missing	5/1M	1	0	0	23	2/1W	1	0	0	Early pregnancy	3	2	0	0	0	1	0	0
83	32	Tibetan	Naidong District	3	1	100000	G2P2	0	0	Missing	3/1M	2	0	0	13	1/1W	1	3	1	Early pregnancy	3	1	0	0	0	1	0	0
84	38	Han	Naidong District	1	4	120000	G2P1A1	1	Missing	Missing	4/1M	1	0	0	2	1/1D	0	0	0	Physical examination	2	1	0	0	0	0	0	0
85	44	Han	Naidong District	1	3	120000	G4P1A3	1	0	Missing	0	0	0	0	2	1/1D	0	0	0	Physical examination	2	1	0	0	0	2	0	0
86	26	Tibetan	Naidong District	1	3	80000	G0P0	1	4	0	8/1M	1	0	0	2	3/1W	0	13	1	Vaginosis	2	1	0	0	1	2	1	0
87	35	Tibetan	Naidong District	4	1	50000	G1P1	0	2	1	3/1M	2	0	0	2	3/1W	0	0	0	Trichomonal vaginitis	3	2	1	0	0	1	0	1
88	20	Tibetan	Comai County	4	2	60000	G2P1A1	0	0	Missing	Missing	4	0	0	2	1/1W	0	0	0	Postpartum	4	3	0	0	0	1	0	0
89	44	Tibetan	Naidong District	1	3	100000	G3P1A2	1	2	Missing	3/1M	2	0	1	2	1/2D	0	12	1	Trichomonal vaginitis	3	2	1	0	0	1	0	0
90	44	Tibetan	Naidong District	1	3	80000	G2P1A1	0	0	Missing	2/1M	2	0	0	2	2/1W	0	0	0	Physical examination	3	1	0	0	0	1	0	1
91	31	Tibetan	Naidong District	1	4	100000	G2P1A0	0	4	Missing	4/1M	1	0	0	13	1/2D	1	0	0	Induced abortion	4	3	0	0	0	1	0	0
92	39	Tibetan	Naidong District	1	4	130000	G2P1A1	1	2	Missing	5/1M	1	0	1	3	1/1W	0	0	0	Physical examination	2	1	0	0	0	1	0	0
93	34	Tibetan	Naidong District	1	4	130000	G3P2A1	1	0	Missing	6/1M	1	0	1	3	1/1W	0	0	0	Physical examination	4	3	0	0	0	1	0	0
94	44	Tibetan	Lhünzê County	1	3	130000	G2P1A1	0	2	1	3/1M	2	0	0	2	1/5D	0	123	1	Uterine leiomyoma	3	2	0	0	1	1	1	0
95	34	Tibetan	Naidong District	1	3	100000	G2P2	0	2	Missing	3/1M	2	0	1	123	1/1W	0	3	1	Physical examination	3	1	0	0	1	2	1	1
96	37	Tibetan	Naidong District	1	4	90000	G2P2	1	4	1	1/1M	3	0	1	2	1/1W	0	23	1	Trichomonal vaginitis	4	1	1	0	0	1	0	1
97	38	Tibetan	Naidong District	1	4	200000	G2P1A1	1	4	1	1/1M	3	0	0	2	2/1W	0	0	0	Physical examination	3	1	0	0	0	2	0	1
98	41	Tibetan	Naidong District	1	4	130000	G1P1	1	2	Missing	1/1M	3	0	1	123	3/1M	0	23	1	Bacterial vaginitis	3	2	0	0	1	0	1	1
99	41	Han	Naidong District	1	3	100000	G4P1A3	0	0	Missing	5/1M	1	0	0	123	1/2D	0	0	0	Physical examination	1	0	0	0	0	3	0	0
100	38	Tibetan	Naidong District	1	4	130000	G2P1A1	0	2	Missing	3/1M	2	0	1	123	1/1W	0	0	0	Physical examination	2	1	0	0	0	2	0	0
101	34	Tibetan	Naidong District	1	3	80000	G2P1A1	0	2	Missing	3/1M	2	0	1	12	1/3D	0	23	1	Trichomonal vaginitis	4	3	1	0	1	1	1	0
102	38	Tibetan	Naidong District	1	4	120000	G2P1A1	0	2	1	3/1M	2	0	0	2	2/1W	0	3	1	Physical examination	2	1	0	0	0	3	0	0
103	42	Tibetan	Gyaca County	1	4	100000	G1P1	0	0	1	3/1M	2	0	0	2	2/1W	0	0	0	Physical examination	2	1	0	0	0	1	0	0
104	34	Tibetan	Naidong District	1	4	290000	G2P1A1	1	4	1	2/1W	1	0	0	2	2/1W	0	0	0	Physical examination	1	1	0	0	0	2	0	0
105	34	Tibetan	Naidong District	1	4	100000	G1P1	1	2	1	0	0	0	0	2	2/1W	0	12	1	Trichomonal vaginitis	4	4	1	0	1	1	1	1
106	26	Tibetan	Naidong District	3	3	50000	G1P1	0	0	Missing	1/1M	3	0	0	23	1/1W	0	2	1	Bacterial vaginitis	4	3	0	0	2	2	1	1
107	44	Tibetan	Naidong District	3	2	110000	G4P2A1	0	0	Missing	1/1W	1	0	0	12	3/1M	1	0	0	Early pregnancy	1	1	0	0	0	3	0	0
108	36	Tibetan	Gyaca County	4	1	30000	G4P2A2	0	3	1	2/1M	2	0	0	2	2/1M	0	3	1	Physical examination	2	1	0	0	0	1	0	0
109	40	Han	Naidong District	1	4	100000	G2P1A1	0	4	1	Missing	4	0	0	2	1/1D	0	0	0	Physical examination	1	0	0	0	0	2	0	0
110	40	Tibetan	Naidong District	1	4	100000	G1P1	0	4	1	2/1M	2	0	0	2	2/1W	0	0	0	Physical examination	2	1	0	0	0	2	0	0
111	40	Tibetan	Naidong District	1	3	100000	G2P1A1	0	4	1	2/1W	1	0	0	2	2/1W	0	0	0	Physical examination	1	0	0	0	0	1	0	0
112	43	Tibetan	Naidong District	1	4	120000	G2P2	1	4	1	3/1M	2	0	0	2	3/1W	0	3	1	Vulvovaginal Candidiasis	3	1	0	1	1	2	1	1
113	25	Tibetan	Naidong District	1	4	60000	G0P0	0	4	Missing	2/1M	2	0	0	1	3/1W	0	23	1	Trichomonal vaginitis	3	1	1	0	0	1	0	0
114	28	Tibetan	Naidong District	1	4	60000	G0P0	0	0	Missing	1/2M	3	0	1	23	1/2D	0	3	1	Trichomonal vaginitis	4	1	1	0	0	1	0	0
115	24	Tibetan	Naidong District	1	3	40000	G1A1	0	0	Missing	5/1M	1	0	1	3	2/1W	0	0	0	Physical examination	3	1	0	0	0	1	0	1
116	34	Tibetan	Naidong District	4	3	10000	G2P2	1	0	1	1/1W	1	0	1	2	2/1W	0	1	1	Trichomonal vaginitis	3	2	1	0	0	1	0	0
117	44	Han	Naidong District	1	4	200000	G2P1A1	0	2	1	2/1M	2	0	0	2	1/1M	0	0	0	Physical examination	2	2	0	0	0	1	0	0
118	46	Tibetan	Naidong District	1	3	300000	G4P1A3	1	0	Missing	2/1M	2	0	1	2	2/1W	0	13	1	Trichomonal vaginitis	3	1	1	0	0	1	0	0
119	35	Tibetan	Naidong District	2	4	350000	G3P1A2	1	0	Missing	2/1M	2	0	1	2	1/1W	0	0	0	Physical examination	3	1	0	0	0	2	0	1
120	39	Han	Naidong District	1	3	90000	G2P2	0	4	1	Missing	4	0	1	2	2/1W	0	0	0	Physical examination	3	1	0	0	0	0	0	0
121	33	Tibetan	Naidong District	1	4	100000	G3P2A1	0	4	Missing	Missing	4	0	0	2	1/1W	0	0	0	Physical examination	3	1	0	0	0	2	0	1
122	30	Tibetan	Naidong District	1	3	50000	G2P2	0	2	Missing	4/1M	1	0	1	3	3/1W	0	3	1	Bacterial vaginitis	3	4	0	0	1	0	1	0
123	31	Tibetan	Naidong District	3	4	200000	G3P1A2	0	0	1	Missing	4	0	1	2	3/1W	0	0	0	Physical examination	3	1	0	0	0	1	0	0
124	41	Han	Naidong District	3	3	200000	G3P1A2	1	4	1	Missing	4	0	0	2	3/1W	0	0	0	Physical examination	3	1	0	0	0	1	0	0
125	26	Tibetan	Naidong District	1	3	100000	G1P1	1	4	1	1/1W	1	1	1	2	3/1W	0	3	1	Physical examination	4	1	1	0	0	1	0	1
126	30	Han	Naidong District	2	3	200000	G2P2	1	2	1	15/1M	1	0	1	2	1/1D	0	3	1	Vaginosis	4	2	1	0	0	0	0	0
127	52	Tibetan	Naidong District	3	3	200000	G2P1A1	0	2	1	1/1W	1	0	0	2	1/1W	0	23	1	Vaginosis	4	1	1	0	0	1	0	0
128	32	Tibetan	Naidong District	3	2	50000	G7P2A4	0	0	Missing	4/1M	1	0	0	2	2/1W	1	1	1	Early pregnancy, Vaginosis	4	4	1	0	1	1	1	1
129	50	Tibetan	Naidong District	1	4	240000	G2P1A1	1	4	1	1/1M	3	1	1	Missing	1/1W	0	0	0	Physical examination	1	3	0	0	0	0	0	0
130	44	Tibetan	Naidong District	1	4	200000	G3P2A1	0	2	Missing	0	0	0	0	2	1/1W	0	0	0	Physical examination	1	2	0	0	0	0	0	0
131	46	Tibetan	Naidong District	1	4	300000	G3P1A2	1	4	1	1/1W	1	0	1	2	1/1W	0	0	0	Physical examination	2	2	0	0	0	2	0	1
132	36	Tibetan	Naidong District	1	4	150000	G1P1	0	4	1	1/1W	1	1	1	2	1/1W	0	0	0	Physical examination	3	2	0	1	0	2	0	1
133	45	Tibetan	Naidong District	3	1	80000	G2P1A1	0	4	Missing	2/1W	1	0	0	2	1/1W	0	0	0	Physical examination	3	3	0	0	0	2	0	1
134	34	Tibetan	Naidong District	1	4	120000	G2P2	1	4	1	3/12M	3	0	0	2	2/1W	0	23	1	Vaginosis	3	2	1	0	0	0	0	0
135	37	Tibetan	Naidong District	3	4	200000	G2P1A1	1	3	1	5/1M	1	0	0	3	3/1W	0	3	1	Cervicitis	4	3	0	0	0	1	0	0
136	38	Tibetan	Lhasa	1	4	100000	G3P2A1	0	0	Missing	2/1W	1	0	0	2	2/1W	0	12	1	Vaginosis	3	2	0	0	0	1	0	0
137	37	Tibetan	Naidong District	1	3	310000	G2P2	0	4	Missing	1/1W	1	1	0	2	2/1W	0	0	0	Physical examination	3	2	0	2	0	1	0	0
138	46	Tibetan	Naidong District	1	4	290000	G3P1A2	1	3	Missing	Missing	4	1	1	2	3/1W	0	0	0	Physical examination	3	2	0	0	0	1	0	0
139	35	Tibetan	Naidong District	1	4	130000	G2P2	0	4	Missing	2/1W	1	1	0	2	2/1W	0	0	0	Physical examination	2	1	0	0	0	2	0	0
140	33	Tibetan	Naidong District	1	4	140000	G1P1	1	4	1	1/1W	1	1	1	12	1/1M	0	1	1	Physical examination	3	2	0	0	0	1	0	0
141	26	Tibetan	Changdu	1	4	80000	G0P0	0	4	0	0	0	0	0	2	3/1W	0	13	1	Vulvovaginal Candidiasis	4	4	0	2	0	0	0	0
142	40	Tibetan	Comai County	1	3	20000	G1P1	1	0	Missing	1/1W	1	0	0	2	3/1W	0	0	0	Physical examination	3	2	0	0	0	1	0	0
143	32	Tibetan	Naidong District	3	2	20000	G2P2	0	2	1	2/1M	2	0	0	2	1/1W	0	1	1	Vaginosis	4	1	1	0	0	1	0	0
144	38	Tibetan	Naidong District	3	1	20000	G2P1A1	0	2	1	2/1M	2	0	1	2	2/1W	0	3	1	Vaginosis	3	1	1	0	0	1	0	1
145	38	Han	Naidong District	3	2	200000	G8P2A5	Missing	Missing	Missing	7/1M	1	0	0	1	3/1W	1	0	0	Early pregnancy, Vulvovaginal Candidiasis	3	0	0	1	0	1	0	0
146	24	Tibetan	Naidong District	4	0	50000	G5P2A2	0	4	Missing	3/1M	2	0	0	2	1/1D	1	0	0	Early pregnancy, Bacterial vaginitis	3	3	0	0	0	0	1	0
147	34	Tibetan	Naidong District	1	4	200000	G1P1	Missing	Missing	Missing	1/1M	3	0	0	3	2/1W	0	0	0	Physical examination	3	1	0	0	0	1	0	0
148	38	Tibetan	Naidong District	1	4	200000	G2P1A1	Missing	Missing	Missing	1/1M	3	0	0	23	1/1M	0	12	1	Vaginosis	4	2	1	0	1	1	1	1
149	32	Tibetan	Lhünzê County	4	3	Missing		Missing	0	0	Missing	4	0	0	2	1/1W	0	23	1	Bacterial vaginitis	3	2	0	0	1	1	1	1
150	31	Tibetan	Naidong District	3	3	200000	G3P2A0	Missing	3	Missing	4/1M	1	0	1	2	2/1W	1	23	1	Early pregnancy, Trichomonal vaginitis	4	4	1	0	0	1	0	1
151	38	Tibetan	Sangri County	4	0	10000	G3P2A1	1	2	1	3/1M	2	0	1	3	2/1W	0	123	1	Bacterial vaginitis	3	2	0	0	2	2	1	1
152	27	Han	Naidong District	1	4	50000	G1A1	Missing	4	Missing	2/1M	2	0	0	2	2/1W	0	23	1	Bacterial vaginitis	3	2	0	0	1	1	1	Missing
153	31	Tibetan	Naidong District	3	3	150000	G2P1A1	1	4	Missing	3/1M	2	0	0	2	3/1W	0	0	0	Physical examination	2	1	0	0	0	2	0	0
154	29	Tibetan	Naidong District	1	4	350000	G3A3	1	0	Missing	2/1M	2	0	1	23	2/1M	0	0	0	Bacterial vaginitis	2	1	0	0	1	1	1	0
155	30	Han	Naidong District	1	4	200000	G3P1A2	1	2	Missing	5/1M	1	0	0	2	1/1D	0	0	0	Physical examination	1	0	0	0	0	1	0	0
156	28	Tibetan	Naidong District	1	4	250000	G1A1	0	4	Missing	2/1M	2	0	1	23	2/1W	0	0	0	Physical examination	2	0	0	0	0	2	0	1
157	32	Tibetan	Naidong District	3	2	100000	G3P2A0	Missing	4	Missing	3/1M	2	1	1	3	3/1W	1	0	0	Early pregnancy, Trichomonal vaginitis	3	2	1	0	0	1	0	0
158	36	Tibetan	Gyaca County	4	0	10000	G2P2	1	2	1	Missing	4	0	0	3	2/1W	0	13	1	Trichomonal vaginitis, CIN	3	1	1	0	0	1	0	0
159	33	Tibetan	Naidong District	3	2	10000	G2P2	1	3	1	3/1M	2	0	0	3	2/1M	0	1	1	Trichomonal vaginitis, AUB	3	1	1	0	0	1	0	0
160	27	Tibetan	Naidong District	3	2	Missing	G1P0	0	2	Missing	Missing	4	0	0	2	3/1W	0	3	1	Early pregnancy, Vulvovaginal Candidiasis	3	1	0	1	0	2	0	1
161	33	Tibetan	Naidong District	3	2	10000	G1P1	0	0	1	2/1M	2	0	0	1	2/1W	0	1	1	Trichomonal vaginitis	4	4	1	0	0	1	0	0
162	18	Tibetan	Naidong District	0	1	Missing	G1P0	0	0	1	Missing	4	0	0	2	1/1D	1	Missing	Missing	Early pregnancy, Bacterial vaginitis	3	2	0	0	1	2	1	1
163	30	Tibetan	Comai County	3	2	30000	G3P2A1	0	0	Missing	3/1M	2	0	1	3	1/2D	0	Missing	Missing	Early pregnancy, Bacterial vaginitis	4	3	0	0	1	1	1	1
164	33	Tibetan	Zhanang	4	1	150000	G2P1A1	0	2	1	3/1M	2	0	0	2	2/1W	0	Missing	Missing	Removal of intrauterine device	2	1	0	0	0	0	0	0
165	32	Tibetan	Nagarzê County	3	1	30000	G2P2	0	3	1	2/1M	2	0	0	2	1/1D	0	0	0	Birth control	2	1	0	0	0	1	0	1
166	23	Tibetan	Nagarzê County	2	3	100000	G2P2	0	0	1	2/1M	2	0	0	3	1/1D	0	13	1	Second trimester pregnancy, Trichomonal vaginitis	3	3	1	0	0	0	1	0
167	33	Tibetan	Naidong District	3	0	40000	G2P1A1	0	2	1	2/1M	2	0	0	2	2/1W	0	3	1	Birth control	3	1	0	1	0	1	0	0
168	29	Tibetan	Naidong District	3	4	200000	G2P1	0	0	1	4/1M	1	0	0	2	1/1D	1	Missing	Missing	Early pregnancy, Bacterial vaginitis	3	2	0	0	2	2	1	1
169	29	Han	Naidong District	3	2	40000	G9P2A6	1	2	1	2/1W	1	0	0	2	1/1D	1	134	1	Early pregnancy, Vaginosis	3	3	0	0	0	2	0	1
170	33	Han	Naidong District	1	4	200000	G4P1A2	1	4	1	4/1M	1	0	0	2	1/1D	1	Missing	Missing	Early pregnancy, Bacterial vaginitis	3	1	0	0	2	2	1	1
171	50	Tibetan	Naidong District	3	1	60000	G4P3A1	0	2	1	2/1M	2	0	0	2	2/1M	0	0	0	Removal of intrauterine device	4	3	0	0	0	1	0	0
172	55	Tibetan	Naidong District	4	1	80000	G2P2	1	0	1	0	0	0	0	2	2/1W	0	2	1	AUB	3	2	0	0	0	1	1	0
173	38	Tibetan	Qonggyai County	4	0	40000	G3P1A2	0	3	1	4/1M	1	0	0	2	1/1W	0	0	0	Dysmenorrhea, Anemia	3	2	0	0	0	1	0	0
174	52	Tibetan	Lhünzê County	4	0	30000	G3P3	Missing	2	1	4/1M	1	0	0	4	4/1M	0	0	0	Removal of intrauterine device	2	1	0	0	0	1	0	0
175	26	Tibetan	Qonggyai County	3	2	70000	G3P2	0	4	1	1/1M	3	0	0	3	2/1W	1	0	0	Early pregnancy	2	2	0	0	0	0	0	0
176	26	Tibetan	Naidong District	4	0	40000	G2P1A1	0	2	1	3/1W	1	0	0	2	2/1W	0	23	1	Bacterial vaginitis	3	2	0	0	1	1	1	1
177	25	Han	Qusum County	1	3	130000	G0P0	1	0	1	Missing	4	0	0	2	2/1W	0	3	1	Trichomonal vaginitis	4	4	1	0	0	1	1	0
178	32	Tibetan	Nagarzê County	4	0	20000	G4P2A1	1	0	1	1/1M	3	0	0	2	1/1W	1	123	1	Early pregnancy, Bacterial vaginitis	3	Missing	0	0	2	2	1	1
179	39	Tibetan	Naidong District	4	2	40000	G3P2	0	4	1	3/1M	2	0	0	1	2/1W	1	1	1	Early pregnancy	1	0	0	0	0	2	0	0
180	25	Tibetan	Naidong District	3	2	40000	G2P1	0	0	1	2/1M	2	0	0	3	2/1M	1	1	1	Early pregnancy, Trichomonal vaginitis	4	3	1	0	0	0	0	1
181	25	Tibetan	Qusum County	4	2	40000	G3P2A1	0	4	1	3/1M	2	0	0	2	3/1W	0	23	1	Vaginosis	4	3	0	0	0	1	0	1
182	32	Tibetan	Naidong District	3	1	100000	G3P2A1	0	2	1	2/1M	2	0	0	3	2/1W	0	1235	1	Trichomonal vaginitis	4	3	1	0	0	1	0	0
183	33	Tibetan	Qusum County	4	1	80000	G3P2	0	0	Missing	1/1M	3	0	0	2	1/1W	1	0	0	Early pregnancy	3	2	0	0	0	1	0	0
184	33	Tibetan	Naidong District	4	2	70000	G3P2A1	1	3	1	1/1M	3	0	0	2	3/1W	0	1234	1	Vaginosis, PID	4	4	0	0	0	1	0	0
185	31	Tibetan	Qusum County	4	1	30000	G2P2	0	0	0	3/1M	2	0	0	3	2/1W	0	Missing	Missing	Physical examination	4	3	0	0	0	1	0	0
186	22	Tibetan	Naidong District	3	3	130000	G1P0	0	0	1	4/1M	1	0	0	2	3/1W	1	23	1	Missed abortion	3	2	0	0	0	0	0	0
187	41	Tibetan	Naidong District	3	2	150000	G2P1A1	1	2	1	4/1M	1	0	1	1	2/1W	0	Missing	Missing	CIN1	4	3	1	0	0	1	0	0
188	26	Tibetan	Naidong District	1	4	70000	G1P0	0	0	1	3/1W	1	0	0	2	2/1W	1	3	1	Early pregnancy	3	1	0	1	0	2	0	0
189	44	Tibetan	Sangri County	4	0	30000	G5P3A1	0	0	1	1/1M	3	0	0	3	6/1M	1	12	1	Early pregnancy	3	1	0	0	1	0	1	1
190	27	Tibetan	Sangri County	4	2	60000	G2P2	0	3	1	1/1M	3	0	0	4	2/1M	0	24	1	Vulvovaginal Candidiasis	3	2	0	1	0	1	1	1
191	47	Han	Naidong District	3	2	100000	G3P1A2	0	2	2	1/1W	1	0	0	2	1/1W	0	123	1	Vaginosis	3	3	0	0	0	1	0	1
192	20	Tibetan	Naidong District	3	2	80000	G1P1	0	0	1	2/1W	1	0	0	2	1/1W	0	3	1	Vaginosis	3	2	0	0	0	1	0	0
193	23	Tibetan	Gyaca County	1	3	330000	G2P1	0	0	1	3/1M	2	0	0	3	3/1M	1	0	0	Early pregnancy	1	0	0	0	0	0	0	0
194	30	Tibetan	Sangri County	2	3	100000	G2P2	0	1	0	4/1M	1	0	0	2	3/1W	0	0	0	Birth control	1	0	0	0	0	0	0	0
195	29	Tibetan	Naidong District	4	3	80000	G1P1	0	0	1	1/1W	1	0	0	2	1/1W	0	0	0	Birth control	2	0	0	0	0	0	0	0
196	32	Tibetan	Sangri County	4	0	40000	G1P1	0	2	1	1/1W	1	0	0	2	1/1W	0	0	0	Birth control	3	2	0	0	0	2	0	1
197	36	Tibetan	Naidong District	3	3	80000	G3P1A1	0	0	1	2/1M	2	0	0	23	2/1W	1	3	1	Early pregnancy	4	4	1	0	0	0	0	0
198	28	Tibetan	Konggar County	4	2	40000	G2P1A1	0	4	1	1/1W	1	0	0	23	3/1W	0	3	1	Vaginosis, PID	3	3	0	0	0	0	0	0
199	30	Tibetan	Naidong District	3	2	30000	G1P0A1	0	0	2	3/1M	2	0	0	3	4/1W	0	3	1	Trichomonal vaginitis	4	3	1	0	0	1	0	1
200	28	Tibetan	Naidong District	3	2	30000	G3P1A1	0	3	1	3/1M	2	0	0	123	2/1W	1	0	0	Induced abortion	2	1	0	0	0	2	0	0
201	32	Tibetan	Naidong District	4	1	100000	G4P1A3	0	0	1	2/1M	2	1	0	2	6/1W	0	0	0	Intrauterine device (IUD) placement	3	1	1	0	0	1	0	1
202	30	Tibetan	Naidong District	3	2	Missing	G0P0	0	4	1	2/1W	1	0	0	2	3/1W	0	0	0	Physical examination	1	0	0	0	0	3	0	0
203	30	Tibetan	Naidong District	3	3	80000	G2P1A1	0	4	1	1/1W	1	0	0	2	1/1W	0	3	1	Cervical erosion	4	3	0	0	0	1	0	0
204	38	Tibetan	Naidong District	4	1	10000	G3P2A1	1	Missing	1	1/1W	1	0	0	2	1/1W	0	3	1	Intrauterine device (IUD) placement	4	3	1	0	0	1	0	0
205	35	Tibetan	Naqu	1	3	80000	G2P2	0	0	2	2/1M	2	1	0	4	2/1W	0	4	1	Intrauterine device (IUD) placement	3	3	0	0	0	1	0	0
206	35	Tibetan	Naidong District	2	4	200000	G1P1	1	2	1	4/1M	1	0	0	3	1/1D	0	3	1	Vaginosis	3	2	0	0	0	1	0	0
207	34	Tibetan	Qusum County	4	1	10000	G2P2	0	1	2	1/1W	1	0	0	4	1/2D	0	0	0	Birth control	3	4	0	0	3	3	1	1
208	49	Tibetan	Zhanang	3	0	20000	G4P2A2	0	Missing	1	1/1W	1	0	1	2	1/1D	0	3	1	Dysmenorrhea	3	3	0	0	0	1	0	0
209	35	Tibetan	Cona County	3	1	60000	G2P2	0	3	1	1/1M	3	0	1	3	3/1W	0	12345	1	Trichomonal vaginitis	4	4	1	0	0	1	1	1
210	23	Han	Naidong District	2	4	150000	G1P0	0	0	3	Missing	4	0	1	2	1/1D	1	0	0	Early pregnancy	3	2	0	0	0	2	0	0
211	23	Tibetan	Naidong District	4	2	20000	G2P1	1	0	2	3/1M	2	0	0	12	1/1W	1	0	0	Abdominal pain	3	2	0	0	0	0	0	1
212	27	Tibetan	Gyaca County	4	1	60000	G3P2A1	0	2	1	2/1M	2	0	0	2	0	0	0	0	Incarceration of intrauterine device (IUD)	2	1	0	0	0	0	0	0
213	20	Tibetan	Lhasa	0	4	Missing	G1P0	1	0	1	Missing	4	0	0	3	3/1W	1	0	0	Late pregnancy	2	1	0	0	0	2	0	0
214	44	Tibetan	Naidong District	3	0	150000	G3P1A2	0	2	1	Missing	4	0	0	2	3/1W	0	0	0	Removal of intrauterine device	4	3	0	0	0	1	0	0
215	27	Tibetan	Qonggyai County	3	2	80000	G2P1A1	0	0	1	Missing	4	0	0	3	3/1W	0	0	0	Birth control	3	1	0	0	0	1	0	0
216	28	Tibetan	Qusum County	3	1	20000	G3P2A1	0	0	1	3/12M	3	0	1	2	2/1W	0	0	0	Birth control	3	2	0	0	0	1	0	0
217	33	Tibetan	Naidong District	4	0	10000	G3P1A1	0	3	Missing	1/1M	3	0	0	2	1/1M	1	3	1	Induced abortion	4	3	1	0	0	1	0	0
218	38	Tibetan	Sangri County	4	1	20000	G1P1	0	0	1	2/1M	2	0	0	2	2/1M	0	134	1	PID	2	1	0	0	3	0	0	0
219	42	Tibetan	Naidong District	3	2	10000	G1P1	1	0	1	1/1W	1	0	0	2	1/1W	0	3	1	Postpartum	4	4	0	0	0	0	0	0
220	26	Tibetan	Naidong District	4	2	10000	G2P1	1	0	1	2/1W	1	0	0	23	3/1W	1	123	1	Induced abortion	3	2	0	1	0	1	0	0
221	27	Tibetan	Naidong District	4	2	10000	G4P2A1	0	3	1	3/1M	2	0	0	3	1/1D	1	23	1	Early pregnancy	4	4	0	0	0	1	0	0
222	22	Tibetan	Naidong District	4	2	10000	G2P1A1	0	2	1	2/1W	1	0	0	12	3/1W	0	0	0	Physical examination	3	2	0	0	1	1	1	1
223	26	Tibetan	Naidong District	4	2	20000	G3P1A1	1	0	1	1/1M	3	0	1	12	1/1D	1	12	1	Missed abortion	3	1	0	0	1	2	1	1
224	40	Tibetan	Naidong District	3	1	20000	G3P2A1	0	Missing	1	3/1M	2	0	0	2	3/1W	0	4	1	Bacterial vaginitis, PID	3	1	0	0	1	2	1	1
225	30	Tibetan	Naidong District	4	2	30000	G3P1A2	1	0	2	1/1W	1	0	0	12	2/1W	0	14	1	Secondary infertility	2	1	0	0	0	3	0	1
226	23	Tibetan	Naidong District	3	1	20000	G3P2	0	4	2	3/1M	2	0	0	1	2/1W	1	0	0	Early pregnancy	3	2	0	0	0	2	0	1
227	38	Tibetan	Naidong District	3	3	200000	G3P2A1	1	2	1	2/1W	1	0	0	12	2/1W	0	13	1	Urinary tract infection	3	2	0	0	0	1	0	1
228	24	Tibetan	Lhozhag County	4	2	80000	G2P1	0	3	1	1/1M	3	0	1	3	2/1W	1	0	0	Early pregnancy	4	3	0	0	2	2	1	1
229	33	Tibetan	Naidong District	4	1	30000	G2P2	0	Missing	Missing	0	0	0	0	1	2/1W	0	0	0	Removal of intrauterine device	2	1	0	0	0	1	0	0
230	49	Tibetan	Sangri County	4	1	10000	G2P2	1	3	1	1/1M	3	0	0	1	1/1D	0	12	1	CIN1	2	0	0	0	0	2	0	0
231	30	Tibetan	Qonggyai County	4	2	10000	G3P1A1	0	0	1	1/1M	3	0	0	2	2/1W	1	0	0	Early pregnancy	3	2	0	1	0	2	0	0
232	34	Tibetan	Naidong District	4	2	100000	G3P2A1	1	0	1	1/1W	1	0	0	2	3/1W	0	3	1	Postpartum	3	2	1	0	0	1	0	0
233	39	Tibetan	Qonggyai County	3	0	50000	G2P1A1	0	0	1	1/1M	3	0	0	1	3/1W	0	14	1	Trichomonal vaginitis	3	1	1	0	0	2	1	1
234	34	Tibetan	Naidong District	3	2	150000	G2P1	0	4	1	2/1W	1	0	0	23	2/1W	1	0	0	Early pregnancy	2	2	0	0	0	1	0	0
235	51	Tibetan	Naidong District	4	0	50000	G4P2A2	1	3	2	1/1M	3	0	0	2	2/1W	0	0	0	Uterine hypertrophy	2	1	0	0	0	3	0	0
236	34	Tibetan	Nagarzê County	4	1	10000	G2P2	0	1	1	1/1M	3	0	0	1	1/1W	0	0	0	Cervical erosion	3	3	0	0	1	1	1	1
237	38	Tibetan	Sangri County	3	0	60000	G3P2A1	1	Missing	2	1/2M	3	0	0	3	2/1M	0	23	1	Trichomonal vaginitis	3	3	1	0	0	1	0	0
238	29	Tibetan	Naidong District	1	4	150000	G2P2	1	4	1	1/1M	3	0	0	3	1/1W	0	1	1	Vulvovaginal Candidiasis, Bacterial vaginitis	3	1	0	1	1	1	1	0
239	33	Tibetan	Comai County	4	2	20000	G3P2A0	1	4	1	1/1M	3	0	0	3	1/1W	1	0	0	Early pregnancy	2	1	0	0	0	1	0	0
240	38	Tibetan	Konggar County	4	0	40000	G2P2	1	2	1	1/1M	3	0	0	3	1/1D	0	12	1	CIN	4	4	1	0	0	0	0	0
241	21	Tibetan	Rikaze	3	0	40000	G2P1	0	4	1	2/1W	1	0	0	2	1/2D	1	0	0	Early pregnancy	3	2	0	0	0	1	0	1
242	26	Tibetan	Lhünzê County	3	1	100000	G2P2	0	0	1	5/1M	1	0	0	2	1/1W	0	0	0	Intrauterine device (IUD) placement	1	2	0	0	0	1	0	0
243	25	Tibetan	Naidong District	3	2	80000	G1P1	Missing	Missing	1	1/1W	1	0	0	3	3/1W	0	0	0	Intrauterine device (IUD) placement	1	1	0	0	0	0	0	0
244	37	Tibetan	Naidong District	4	1	50000	G4P3A1	Missing	Missing	1	2/1M	2	0	0	3	1/1W	0	0	0	Intrauterine device (IUD) placement	2	2	0	0	0	1	0	1
245	35	Tibetan	Sangri County	4	1	30000	G3P2A1	0	2	1	1/1W	1	0	0	1	1/1W	0	Missing	Missing	Ovarian cyst	3	3	0	0	0	2	0	1
246	30	Tibetan	Naidong District	3	2	10000	G0P0	0	4	1	Missing	4	0	0	2	3/1W	0	0	0	Physical examination	1	0	0	0	0	2	0	0
247	28	Tibetan	Lhünzê County	1	Missing	150000	G2P2A0	0	0	1	15/1M	1	0	0	2	1/5D	0	0	0	Postpartum	3	1	0	0	0	1	0	Missing
248	27	Tibetan	Naidong District	3	Missing	170000	G2P1A1	0	0	Missing	Missing	4	0	0	23	1/7-14D	0	0	0	Postpartum	3	1	0	0	0	1	0	Missing
249	34	Tibetan	Qusum County	2	Missing	150000	G2P1A1	1	3	Missing	3-5/1W	1	0	0	123	1-2/1W	0	0	0	Physical examination	3	2	0	0	0	1	0	Missing
250	29	Tibetan	Gyaca County	3	Missing	200000	G2P2A0	Missing	3	Missing	5/1M	1	0	0	23	1/1D	0	0	0	Physical examination	2	1	0	0	0	2	0	Missing
251	60	Tibetan	Sangri County	0	Missing	100000	G3P3A0	1	Missing	Missing	0	0	0	0	123	1/14D	0	13	1	Physical examination，Senile vaginitis	4	3	0	0	0	0	1	Missing
252	21	Tibetan	Konggar County	1	Missing	50000	G2P2A0	0	0	Missing	0-1/1W	2	0	0	1	1/3D	0	3	1	Postpartum, Vaginosis	4	4	1	0	0	1	0	Missing
253	27	Tibetan	Qusum County	1	Missing	10000	G3P3A0	0	0	1	3/1M	2	0	0	3	1/14D	0	3	1	Skin-burying contraception	4	4	1	0	0	1	0	Missing
254	35	Tibetan	Qusum County	2	Missing	Missing	G4P2A1	0	3	Missing	2-3/1M	2	0	0	2	1/3-4D	1	3	1	Early pregnancy, Bacterial vaginitis	3	1	0	0	2	3	1	Missing
255	31	Tibetan	Zhanang	0	Missing	40000	G2P1A0	0	3	Missing	2-3/1M	2	0	0	23	1/2-3D	1	0	0	Early pregnancy	3	2	0	0	0	1	0	Missing
256	48	Tibetan	Qusum County	3	Missing	200000	G0P0A0	1	0	Missing	2-3/12M	3	0	0	123	2-3/1M	0	0	0	Physical examination，Vaginosis	3	1	0	1	0	3	0	Missing
257	31	Tibetan	Qusum County	2	Missing	30000	G2P2A0	1	3	Missing	15/1M	1	0	0	13	2/1W	0	123	1	Removal of intrauterine device	3	2	1	0	0	1	0	Missing
258	28	Tibetan	Missing	2	Missing	300000	G4P2A2	0	3	Missing	9-12/1M	1	0	1	123	1/1D	0	0	0	Physical examination	3	2	0	0	0	0	0	Missing
259	39	Tibetan	Qusum County	2	Missing	60000	G1P1A0	Missing	3	Missing	0	0	0	0	123	1/3D	0	0	0	Physical examination，Vaginosis	3	1	0	0	0	2	1	Missing
260	36	Tibetan	Naidong District	3	Missing	230000	G4P1A3	0	Missing	Missing	0	0	0	1	23	2/1W	0	0	0	Physical examination，Breast nodule	1	0	0	0	0	2	0	Missing
261	39	Tibetan	Naidong District	3	Missing	220000	G2P1A1	0	4	Missing	2/1M	2	0	1	13	1/3-4D	0	3	1	Physical examination，Cervical polyp	3	2	0	0	0	1	0	Missing
262	39	Tibetan	Naidong District	3	Missing	360000	G1P1A0	0	2	1	2/7D	1	0	1	2	1/2D	0	0	0	Physical examination	1	0	0	0	0	2	0	Missing
263	39	Tibetan	Lhoka	3	Missing	360000	G2P1A1	1	2	1	1/1W	1	0	1	2	1/3D	0	0	0	Physical examination	2	5	0	0	0	1	0	Missing
264	49	Tibetan	Naidong District	3	Missing	20000	G3P1A2	0	4	1	1-3/1M	2	0	0	2	2-3/1W	0	5	1	Physical examination	3	1	0	0	0	1	0	Missing
265	40	Tibetan	Naidong District	3	Missing	260000	G3P1A2	0	3	Missing	4-5/1M	1	0	1	2	2/1W	0	0	0	Physical examination，Breast nodule	3	1	0	0	0	1	0	Missing
266	50	Tibetan	Gyaca County	1	Missing	150000	G2P2A0	Missing	3	Missing	1-2/1M	2	0	0	1	1/10-15D	0	2	1	Ovarian cyst	4	1	1	0	0	1	0	Missing
267	50	Tibetan	Naidong District	0	Missing	130000	G3P1A2	1	1	Missing	0	0	0	1	13	1/2D	0	0	0	Physical examination	3	2	0	0	0	1	0	Missing
268	49	Tibetan	Qusum County	3	Missing	330000	G2P1A1	1	4	Missing	1-2/1M	2	0	1	123	1/1W	0	0	0	Physical examination	3	1	0	0	0	2	0	Missing
269	38	Tibetan	Naidong District	3	Missing	300000	G4P2A2	1	4	Missing	1/1M	3	0	0	123	1/2-3D	0	13	1	Physical examination	3	1	0	0	0	1	0	Missing
270	46	Tibetan	Naidong District	Missing	Missing	250000	G4P1A3	1	3	Missing	3-4/1M	2	0	1	123	1/1W	0	0	0	Physical examination	3	1	0	0	0	2	0	Missing
271	42	Tibetan	Naidong District	3	Missing	300000	G5P1A3	0	4	Missing	4/1M	1	0	0	2	1/1W	0	0	0	Physical examination	2	1	0	0	0	1	0	Missing
272	24	Tibetan	Nagarzê County	2	Missing	150000	G1P1A0	Missing	3	Missing	4-5/1M	1	0	0	2	1/1W	0	4	1	Physical examination，PID	2	1	0	0	0	2	0	Missing
273	41	Han	Naidong District	3	Missing	120000	G7P2A5	1	4	Missing	2-3/1M	2	0	0	2	1/1D	0	0	0	Physical examination	2	1	0	0	0	2	0	Missing
274	28	Tibetan	Naidong District	2	Missing	250000	G2P2A0	1	3	Missing	Missing	4	0	1	123	1/1-3D	0	23	1	Vulvovaginitis	4	3	1	0	0	1	0	Missing
275	41	Tibetan	Qusum County	3	Missing	300000	G5P2A3	Missing	3	Missing	5/1M	1	0	1	12	1/1W	0	0	0	Removal of intrauterine device	3	2	0	0	0	1	0	Missing
276	34	Tibetan	Naidong District	3	Missing	200000	G3P1A2	Missing	3	Missing	3-4/1W	1	0	0	123	1/1W	0	0	0	Physical examination，Breast nodule	3	2	0	0	0	1	0	Missing
277	58	Tibetan	Naidong District	1	Missing	20000	G5P3A2	0	0	Missing	0	0	0	0	23	1/1W	0	2	1	After total hysterectomy	4	3	0	0	0	1	0	Missing
278	32	Han	Naidong District	2	Missing	150000	G4P1A3	0	4	Missing	2-3/1M	2	0	0	2	1/1D	0	13	1	Physical examination	3	1	0	0	0	1	0	Missing
279	40	Tibetan	Naidong District	Missing	Missing	200000	G2P1A1	1	4	Missing	0	0	0	1	2	1/3D	0	0	0	Physical examination	3	2	0	0	0	0	0	Missing
280	20	Tibetan	Naidong District	2	Missing	50000	G2P1A0	0	3	Missing	3-4/1M	2	0	0	13	2/1M	1	0	0	Early pregnancy, Trichomonal vaginitis	4	1	1	0	0	1	0	Missing
281	28	Tibetan	Sangri County	1	Missing	30000	G3P2A0	0	4	1	1-2/1M	2	0	1	3	1/15D	1	0	0	Early pregnancy, Induced abortion	3	1	0	0	0	1	0	Missing
282	23	Tibetan	Naidong District	2	Missing	50000	G3P2A1	0	3	1	1-2/1M	2	0	1	123	1/1W	0	23	1	Vaginosis	3	1	1	0	1	1	1	Missing
283	36	Tibetan	Lhünzê County	3	Missing	50000	G2P1A1	Missing	3	Missing	4/1M	1	0	0	2	1/14D	0	0	0	Bacterial vaginitis	3	1	0	0	1	2	1	Missing
284	33	Tibetan	Nagarzê County	2	Missing	40000	G2P2A0	0	3	Missing	5-6/1M	1	0	0	23	1/1M	0	23	1	Missing	3	1	0	0	2	1	1	Missing
285	45	Tibetan	Naidong District	3	Missing	300000	G3P2A1	0	3	Missing	1-4/2M	2	0	0	123	1/3D	0	3	1	Physical examination，Vaginosis	3	1	0	2	0	1	0	Missing
286	45	Tibetan	Naidong District	3	Missing	300000	G1P1A0	Missing	3	Missing	1/1M	3	0	0	123	1/1W	0	3	1	Physical examination，Senile vaginitis	4	4	0	0	1	1	1	Missing
287	38	Han	Naidong District	3	Missing	230000	G3P2A1	1	4	Missing	2-3/1M	2	0	1	2	1/2-3D	0	0	0	Physical examination	1	0	0	0	0	3	0	Missing
288	58	Tibetan	Naidong District	0	Missing	140000	G1P1A0	0	0	Missing	0	0	0	0	23	1/1M	0	3	1	Physical examination，Senile vaginitis	4	3	0	0	2	2	1	Missing
289	44	Tibetan	Naidong District	1	Missing	60000	G5P3A1	0	0	Missing	2-3/1M	2	0	0	2	1/1M	1	3	1	Early pregnancy, Vaginosis	4	3	1	0	0	1	0	Missing
290	46	Tibetan	Naidong District	1	Missing	150000	G2P2A0	0	3	Missing	Missing	4	0	0	23	1/1W	0	3	1	Physical examination	4	3	0	0	0	1	0	Missing
291	41	Tibetan	Naidong District	3	Missing	150000	G1P1A0	1	0	Missing	5/1M	1	0	1	123	1/1W	0	0	0	Physical examination	3	2	0	0	0	2	0	Missing
292	25	Tibetan	Cona County	3	Missing	150000	G0P0A0	0	0	Missing	0	0	0	0	123	1/1D	0	0	0	Physical examination	2	1	0	0	0	2	0	Missing
293	24	Tibetan	Naidong District	3	Missing	130000	G2P1A1	0	3	Missing	8-12/1M	1	0	0	123	2-3/1W	0	0	0	Physical examination	2	1	0	0	0	3	0	Missing
294	33	Tibetan	Comai County	1	Missing	150000	G4P2A1	1	0	Missing	Missing	4	0	0	12	2/1M	1	0	0	Early pregnancy, Induced abortion	2	1	0	0	0	2	0	Missing
295	35	Tibetan	Naidong District	3	Missing	250000	G3P2A1	0	4	Missing	2-3/1M	2	0	1	2	1/2D	0	0	0	Physical examination	3	2	0	0	0	0	0	Missing
296	Missing	Tibetan	Naidong District	3	Missing	180000	G1P1A0	0	0	Missing	Missing	4	0	0	2	2/1W	0	0	0	Physical examination	3	2	0	0	0	2	0	Missing
297	37	Tibetan	Naidong District	3	Missing	260000	G5P1A4	0	0	Missing	2-3/12M	3	0	0	23	1/3D	0	0	0	Physical examination	1	0	0	0	0	3	0	Missing
298	30	Tibetan	Naidong District	3	Missing	150000	G2P1A0	0	4	Missing	1-3/1M	2	0	0	23	1-2/1W	1	0	0	Early pregnancy	2	5	0	0	0	1	0	Missing
299	25	Tibetan	Lhozhag County	2	Missing	280000	G2P1A0	1	4	Missing	4-5/1M	1	0	0	2	1/1D	1	3	1	Early pregnancy, Vaginosis	3	1	1	0	0	1	0	Missing
300	38	Tibetan	Naidong District	1	Missing	50000	G1P0A1	0	0	1	4-5/1M	1	0	0	23	1/1W	0	23	1	Vaginosis	3	1	1	0	0	2	1	Missing
301	47	Tibetan	Missing	3	Missing	250000	G5P2A3	1	2	1	1-2/1M	2	0	0	3	1/1M	0	4	1	Physical examination	2	1	0	0	0	0	0	Missing
302	38	Han	Naidong District	3	Missing	100000	G3P1A2	0	4	1	1-2/1M	2	0	0	2	1/1W	0	0	0	Physical examination	1	1	0	0	0	2	0	Missing
303	40	Tibetan	Naidong District	3	Missing	280000	G1P1A0	1	0	Missing	1/1M	3	0	0	13	1/2D	0	0	0	Physical examination	1	1	0	0	0	1	0	Missing
304	42	Tibetan	Naidong District	3	Missing	130000	G2P1A1	0	0	Missing	0	0	0	0	123	1/2-3D	0	0	0	Physical examination	1	0	0	0	0	1	0	Missing
305	34	Han	Naidong District	3	Missing	220000	G4P2A2	0	4	Missing	2-3/12M	3	0	1	2	1/1D	0	0	0	Physical examination	2	1	0	0	0	2	0	Missing
306	35	Han	Naidong District	3	Missing	200000	G3P1A2	1	4	Missing	7-8/1M	1	0	1	2	1/1D	0	0	0	Physical examination	1	1	0	0	0	1	0	Missing
307	41	Tibetan	Naidong District	3	Missing	260000	G2P1A1	0	4	Missing	1-2/1M	2	0	0	23	1/3D	0	0	0	Physical examination	3	1	0	0	0	1	0	Missing
308	39	Tibetan	Naidong District	3	Missing	270000	G2P1A1	1	3	Missing	2-3/1M	2	0	0	2	1/2-3D	0	0	0	Physical examination	2	0	0	0	0	0	0	Missing
309	44	Tibetan	Naidong District	3	Missing	300000	G3P2A1	1	3	Missing	2-3/1M	2	0	0	12	1/1W	0	3	1	Physical examination，Vaginosis	3	1	0	0	1	2	0	Missing
310	45	Tibetan	Qusum County	3	Missing	210000	G1P1A0	0	3	Missing	1-2/1M	2	0	0	123	1/10D	0	0	0	Physical examination	3	1	0	0	0	1	0	Missing
311	30	Tibetan	Sangri County	3	Missing	200000	G2P2A0	0	Missing	Missing	3-4/1M	2	Missing	Missing	23	1/1W	0	23	1	Physical examination，Vaginosis	4	3	0	0	1	3	1	Missing
312	68	Tibetan	Lhünzê County	0	Missing	0	G5P4A1	0	0	Missing	0	0	0	0	12	2/1M	0	0	0	Physical examination，Vaginosis	3	1	0	1	0	1	0	Missing
313	36	Tibetan	Naidong District	3	Missing	260000	G3P2A1	1	3	Missing	3/1M	2	0	0	123	2/1W	0	3	1	Physical examination，Vaginosis	3	2	0	1	0	1	0	Missing
314	48	Tibetan	Comai County	3	Missing	250000	G1P1A0	1	3	Missing	4-5/1M	1	Missing	Missing	23	1/1W	0	0	0	Physical examination	3	2	0	0	0	1	0	Missing
315	34	Tibetan	Naidong District	3	Missing	260000	G2P1A1	0	4	Missing	4-5/1M	1	0	0	2	1/2D	0	0	0	Physical examination	3	2	0	0	0	1	0	Missing
316	33	Tibetan	Naidong District	3	Missing	250000	G1P1A0	1	0	Missing	8/1M	1	0	0	12	1/2-3D	0	23	1	Physical examination，Vaginosis	4	3	0	0	0	1	0	Missing
317	31	Tibetan	Qonggyai County	3	Missing	190000	G5P2A3	1	4	Missing	Missing	4	0	0	2	1/2-3D	0	23	1	Physical examination，Vaginosis	4	3	0	0	0	1	0	Missing
318	32	Han	Naidong District	3	Missing	240000	G2P1A1	1	4	Missing	Missing	4	0	1	2	1/1D	0	3	1	Physical examination	4	3	0	0	0	1	0	Missing
319	41	Han	Naidong District	3	Missing	130000	G3P1A2	1	0	Missing	0	0	0	1	2	1/1D	0	3	1	Physical examination	4	4	0	0	0	1	0	Missing
320	35	Tibetan	Qusum County	1	Missing	100000	G4P2A2	1	3	Missing	5/1M	1	0	0	123	1/1W	0	0	0	Physical examination	3	2	0	0	0	1	0	Missing
321	23	Tibetan	Naidong District	3	Missing	80000	G0P0A0	1	0	Missing	Missing	4	0	0	3	1/2-4D	0	23	1	Vaginosis	4	4	0	0	0	1	0	Missing
322	33	Tibetan	Naidong District	1	Missing	70000	G3P2A1	0	Missing	Missing	Missing	4	0	0	3	2/1W	0	0	0	Postpartum	2	1	0	0	0	1	0	Missing
323	32	Tibetan	Naidong District	3	Missing	150000	G0P0A0	0	0	Missing	10-12/1M	1	Missing	Missing	2	1/1D	0	3	1	Physical examination	3	1	0	0	0	1	0	Missing
324	37	Tibetan	Naidong District	0	Missing	100000	G3P2A0	0	3	Missing	Missing	4	0	0	23	1/4D	1	0	0	Early pregnancy	4	3	0	0	0	0	0	Missing
325	36	Tibetan	Nagarzê County	1	Missing	100000	G3P2A1	1	1	Missing	0	0	0	0	2	2/1M	0	3	1	Gynecological examination	4	3	0	0	0	1	0	Missing
326	42	Tibetan	Qonggyai County	1	Missing	70000	G3P3A0	Missing	3	Missing	2-3/1M	2	0	0	3	1/3-4D	0	0	0	Removal of intrauterine device	3	2	0	0	0	1	0	Missing
327	36	Tibetan	Cona County	1	Missing	Missing	G1P1A0	1	3	Missing	0	0	0	0	2	1/3D	0	23	1	Vaginosis	4	4	0	0	0	1	0	Missing
328	45	Tibetan	Naidong District	1	Missing	4000	G2P2A0	0	3	1	1-2/1M	2	0	0	Missing	1/14D	0	23	1	Vaginosis	2	1	1	0	0	1	0	Missing
329	21	Tibetan	Missing	4	Missing	30000	G1P1A0	1	0	1	1/1M	3	0	0	2	3/1W	0	123	1	Vaginosis	4	2	1	0	0	1	0	Missing
330	39	Tibetan	Naidong District	0	Missing	130000	G3P2A1	0	3	Missing	10/1M	1	0	0	2	1/1D	0	3	1	Gynecological examination	3	2	0	0	0	1	0	Missing
331	40	Tibetan	Naidong District	0	Missing	150000	G2P2A0	1	3	Missing	Missing	4	0	0	1	1/1D	0	3	1	Vaginosis	4	3	0	0	0	1	0	Missing
332	37	Tibetan	Gyaca County	1	Missing	120000	G7P5A1	0	Missing	Missing	2/1M	2	0	0	3	2-3/1W	1	3	1	Early pregnancy	4	3	0	0	0	1	0	Missing
333	27	Tibetan	Sangri County	4	Missing	400000	G3P1A1	Missing	4	Missing	2/1M	2	0	0	23	1/1D	1	0	0	Early pregnancy	3	1	0	0	0	1	0	Missing
334	28	Tibetan	Gyaca County	1	Missing	50000	G2P2A0	0	3	Missing	3-4/1M	2	0	0	23	2/1W	0	0	0	Vaginosis	3	2	1	0	0	2	0	Missing
335	25	Tibetan	Cona County	1	Missing	60000	G2P2A0	0	2	Missing	4/1M	1	0	0	23	1/15D	0	23	1	Vaginosis	3	1	1	0	0	1	0	Missing
336	29	Tibetan	Naidong District	1	Missing	250000	G2P1A0	Missing	0	Missing	Missing	4	0	1	2	2/1W	1	0	0	Early pregnancy	3	2	0	0	0	1	0	Missing
337	33	Tibetan	Naidong District	2	Missing	180000	G1P1A0	1	0	Missing	1/1M	3	0	0	23	1/1W	0	0	0	Intrauterine device (IUD) placement	3	2	0	0	0	1	0	Missing
338	27	Tibetan	Naidong District	1	Missing	80000	G1P1A0	Missing	3	Missing	2-3/1M	2	0	0	1	1/3-7D	0	23	1	Intrauterine device (IUD) placement, Vaginosis	3	2	1	0	0	1	0	Missing
339	33	Tibetan	Naidong District	2	Missing	140000	G4P2A2	1	4	Missing	4/1M	1	0	0	123	1/1D	0	1	1	Vaginosis	3	1	0	0	1	1	1	Missing
340	32	Tibetan	Naidong District	2	Missing	150000	G3P1A1	0	3	Missing	2-3/1M	2	0	0	23	1-2/1M	1	0	0	Early pregnancy, Induced abortion	1	1	0	0	0	3	0	Missing
341	32	Tibetan	Naidong District	2	Missing	200000	G3P2A1	1	3	1	3/1M	2	0	0	2	1/3D	0	23	1	Vaginosis	4	4	0	0	1	1	1	Missing
342	26	Tibetan	Gyaca County	1	Missing	100000	G3P3A0	0	1	1	4/1M	1	0	0	23	3/1W	0	4	1	Chronic inflammation	3	3	0	0	0	0	0	Missing
343	34	Tibetan	Naidong District	1	Missing	100000	G5P3A1	0	4	Missing	4/1M	1	0	0	2	1/2D	1	0	0	Early pregnancy	3	2	0	0	0	2	0	Missing
344	46	Tibetan	Naidong District	1	Missing	100000	G1P1A0	1	0	Missing	2-3/1M	2	0	0	2	1/2D	Missing	23	1	Trichomonal vaginitis	3	1	1	0	0	1	0	Missing
345	34	Tibetan	Cona County	3	Missing	220000	G2P1A1	Missing	3	Missing	10/1M	1	0	0	123	1-2/1W	0	0	0	Intrauterine device (IUD) placement	3	1	0	0	0	1	0	Missing
346	27	Tibetan	Changdu	3	Missing	60000	G1P0A0	0	0	Missing	3-4/1M	2	Missing	Missing	23	1/3D	1	3	1	Early pregnancy, Vaginosis	3	1	1	0	0	1	0	Missing
347	32	Tibetan	Qonggyai County	1	Missing	10000	G2P2A0	0	2	1	3-4/1M	2	0	0	23	2-3/1W	0	0	0	Removal of intrauterine device	3	1	0	0	0	1	0	Missing
348	36	Tibetan	Lhünzê County	1	Missing	120000	G3P2A1	0	0	1	2-3/1M	2	0	0	3	1-2/1M	0	0	0	Intrauterine device (IUD) placement	3	1	0	0	0	1	0	Missing
349	51	Tibetan	Naidong District	1	Missing	50000	G2P2A0	1	1	Missing	3/1M	2	0	0	2	1/1W	0	3	1	Uterine inflammation, vaginitis	3	2	0	0	0	1	1	Missing
350	28	Tibetan	Naqu	3	Missing	200000	G2P2A0	Missing	4	Missing	8/1M	1	0	0	2	1/3-7D	0	3	1	Predelivery, Umbilical cord around neck	3	2	1	0	0	1	1	Missing
351	21	Tibetan	Qonggyai County	1	Missing	40000	G2P2A0	Missing	3	Missing	12/1M	1	0	0	12	1/7-30D	0	123	1	Postpartum	4	1	1	0	0	2	1	Missing
352	33	Tibetan	Qonggyai County	1	Missing	100000	G2P2A0	Missing	0	Missing	8/1M	1	0	0	1	1/1M	0	0	0	Postpartum	3	1	0	0	0	1	0	Missing
353	40	Tibetan	Lhünzê County	1	Missing	50000	G5P4A1	Missing	0	Missing	4/1M	1	0	0	0	0	0	123	1	Postpartum	3	2	1	0	1	1	1	Missing
354	29	Tibetan	Naidong District	1	Missing	50000	G3P3A0	Missing	3	Missing	1/1M	3	0	0	2	1/1M	0	123	1	Premature rupture of membranes	3	2	0	0	0	1	0	Missing
355	26	Tibetan	Naidong District	1	Missing	100000	G1P1A0	0	0	Missing	2/1M	2	0	0	12	1/3-7D	0	123	1	Postpartum	4	3	1	0	0	1	0	Missing
356	37	Tibetan	Lhünzê County	1	Missing	10000	G2P2A0	Missing	0	Missing	1/1M	3	0	1	1	1/1M	0	0	0	Postpartum	3	2	0	0	0	1	0	Missing
357	31	Tibetan	Changdu	3	Missing	200000	G2P2A0	1	0	Missing	2/1M	2	0	1	2	1/3-7D	0	123	1	Postpartum，Scarred uterus	2	0	0	0	0	2	1	Missing
358	40	Tibetan	Naidong District	1	Missing	50000	G3P2A1	Missing	0	Missing	4/1M	1	0	0	2	1/3-7D	0	0	0	Postpartum	3	1	0	1	0	1	0	Missing
359	29	Tibetan	Naidong District	3	Missing	100000	G1P1A0	0	0	Missing	1/1M	3	0	0	2	1/3-7D	0	1	1	Postpartum	3	2	0	0	0	1	0	Missing
360	36	Tibetan	Zhanang	3	Missing	20000	G1P1A0	1	0	Missing	8/1M	1	0	0	2	1/7-30D	0	3	1	Postpartum	3	1	0	0	0	1	0	Missing
361	28	Tibetan	Naidong District	3	Missing	200000	G1P1A0	1	3	Missing	10/1M	1	0	0	12	1/7-30D	0	3	1	Postpartum	4	3	1	0	0	1	0	Missing
362	27	Tibetan	Nagarzê County	1	Missing	50000	G3P3A0	Missing	0	Missing	1/1M	3	0	0	0	0	0	123	1	Postpartum	3	1	1	0	0	1	0	Missing
363	22	Tibetan	Lhünzê County	1	Missing	8000	G2P1A1	Missing	0	Missing	4/1M	1	0	0	2	1/60D	0	0	0	Postpartum	4	2	1	0	0	3	1	Missing
364	36	Tibetan	Naidong District	1	Missing	100000	G3P1A2	1	0	Missing	4/1M	1	0	0	2	1/7-30D	0	123	1	Postpartum，Syphilis	3	2	0	0	0	1	0	Missing
365	32	Tibetan	Naidong District	1	Missing	70000	G2P2A0	0	4	Missing	8/1M	1	0	0	12	1/7-30D	0	1	1	Postpartum，Severe eclampsia	3	2	0	0	0	0	0	Missing
366	33	Tibetan	Naidong District	1	Missing	20000	G4P2A2	Missing	4	Missing	15-30/1M	1	0	0	12	1/7-30D	0	123	1	Postpartum，Umbilical cord around neck	3	1	1	0	0	1	0	Missing
367	31	Tibetan	Qonggyai County	1	Missing	20000	G1P1A0	1	0	Missing	2/1M	2	0	0	12	1/3-7D	0	1	1	Postpartum	3	1	0	0	0	1	0	Missing
368	28	Tibetan	Sangri County	1	Missing	40000	G4P2A2	0	2	Missing	7-10/1M	1	0	1	12	1/7-30D	0	123	1	Postpartum	3	2	0	1	0	1	0	Missing
369	27	Tibetan	Naidong District	1	Missing	100000	G2P1A1	0	3	Missing	12/1M	1	0	1	2	1/3-7D	0	3	1	Postpartum，Bacterial vaginitis	3	1	0	0	2	2	1	Missing
370	29	Tibetan	Lhünzê County	1	Missing	50000	G3P2A1	Missing	2	Missing	4/1M	1	0	0	2	1/120D	0	3	1	Postpartum，Umbilical cord around neck	4	3	0	1	0	1	0	Missing
371	22	Tibetan	Ngari Prefecture	3	Missing	200000	G1P1A0	0	0	Missing	4/1M	1	0	0	2	1/3-7D	0	3	1	Postpartum	3	1	0	0	0	1	0	Missing
372	28	Tibetan	Lhoka	1	Missing	20000	G2P2A0	0	0	Missing	6/1M	1	0	0	2	1/7-30D	0	0	0	Postpartum	2	5	0	0	0	1	0	Missing
373	35	Tibetan	Lhünzê County	1	Missing	50000	G1P1A0	0	0	Missing	2/1M	2	0	0	0	0	0	2	1	Postpartum，Anemia	2	1	0	0	0	2	0	Missing
374	26	Tibetan	Sangri County	1	Missing	20000	G3P2A1	0	0	Missing	4/1M	1	0	0	2	1/3-7D	0	0	0	Postpartum，Hepatitis B virus infection	3	2	0	0	0	2	1	Missing
375	24	Tibetan	Zhanang	1	Missing	50000	G1P1A0	0	0	Missing	1/1M	3	0	0	1	1/1M	0	0	0	Postpartum，Anemia	3	2	0	0	0	2	0	Missing
376	33	Tibetan	Lhünzê County	1	Missing	20000	G3P3A0	0	2	Missing	4/1M	1	0	0	1	1/7-30D	0	0	0	Postpartum	3	2	0	0	0	1	0	Missing
377	28	Han	Naidong District	2	Missing	100000	G2P2A0	Missing	0	Missing	7-8/1M	1	0	0	2	1/2-3D	0	1	1	Postpartum，Umbilical cord around neck	2	1	0	0	0	2	0	Missing
378	32	Tibetan	Konggar County	1	Missing	30000	G3P3A0	Missing	Missing	Missing	1/6M	3	0	0	12	1/7-30D	0	3	1	Postpartum	3	2	0	0	0	1	0	Missing
379	27	Tibetan	Qonggyai County	1	Missing	20000	G3P3A0	Missing	0	Missing	2/1M	2	0	0	12	1/1M	0	123	1	Postpartum	2	1	0	0	0	2	0	Missing
380	29	Tibetan	Lhünzê County	1	Missing	30000	G2P2A0	Missing	0	Missing	1/1M	3	0	0	2	1/3-7D	0	0	0	Postpartum，Wound infection	3	2	0	0	0	1	0	Missing
381	40	Tibetan	Naidong District	3	Missing	40000	G3P2A1	1	2	Missing	4/1M	1	0	0	2	1/3-7D	0	0	0	Postpartum	3	1	1	0	0	2	0	Missing
382	27	Tibetan	Naidong District	3	Missing	10000	G3P2A1	0	3	Missing	1/1M	3	0	0	12	1/3-7D	0	3	1	Postpartum	3	2	0	0	0	1	0	Missing
383	26	Tibetan	Sangri County	3	Missing	100000	G1P1A0	Missing	0	Missing	1/6M	3	0	0	2	1/3-7D	0	13	1	Postpartum	3	1	0	0	0	1	0	Missing
384	26	Tibetan	Lhasa	1	Missing	120000	G1P1A0	0	4	Missing	10-15/1M	1	0	0	12	1/1M	0	3	1	Postpartum，Umbilical cord around neck	2	5	0	0	0	2	0	Missing
385	30	Tibetan	Rikaze	3	Missing	300000	G2P2A0	Missing	4	Missing	1-2/1M	2	0	0	2	1/3-7D	0	0	0	Postpartum	3	1	0	0	0	1	0	Missing
386	26	Tibetan	Qusum County	3	Missing	30000	G2P1A1	Missing	0	Missing	3/1M	2	0	0	12	1/3-7D	0	1	1	Postpartum	1	0	0	0	0	3	0	Missing
387	28	Tibetan	Lhasa	1	Missing	20000	G1P1A0	1	0	Missing	4/1M	1	0	0	1	1/3-7D	0	0	0	Postpartum	3	1	0	0	0	1	0	Missing
388	32	Tibetan	Gyaca County	3	Missing	150000	G3P2A1	Missing	4	Missing	4/1M	1	0	0	2	1/30-60D	0	123	1	Postpartum	4	1	1	0	0	2	0	Missing
389	31	Tibetan	Lhünzê County	3	Missing	150000	G2P1A1	1	0	Missing	1/1M	3	0	1	2	1/1M	0	123	1	Postpartum	3	1	0	0	1	2	1	Missing
390	31	Tibetan	Naidong District	1	Missing	10000	G3P3A0	Missing	3	Missing	1/1M	3	0	0	1	1/7-30D	0	123	1	Postpartum，Umbilical cord around neck	3	3	0	0	0	1	0	Missing
391	26	Tibetan	Cona County	1	Missing	30000	G1P1A0	Missing	0	Missing	4/1M	1	0	0	3	1/180D	0	0	0	Postpartum，Hepatitis B virus infection	3	2	0	0	0	1	0	Missing
392	29	Tibetan	Nagarzê County	1	Missing	30000	G1P1A0	1	0	Missing	1/1M	3	0	0	3	1/1M	0	23	1	Postpartum，Pregnancy induced hypertension	3	1	1	0	0	1	0	Missing
393	25	Tibetan	Lhasa	3	Missing	200000	G1P1A0	Missing	0	Missing	8/1M	1	0	0	12	1/7-30D	0	123	1	Postpartum，Hepatitis B virus infection	3	1	0	0	0	1	0	Missing
394	28	Tibetan	Qusum County	1	Missing	30000	G1P1A0	0	0	Missing	1/5-6M	3	0	0	1	1/7-30D	0	123	1	Premature rupture of membranes	3	3	0	0	0	1	0	Missing
395	30	Tibetan	Naidong District	3	Missing	150000	G2P2A0	Missing	0	Missing	1/1M	3	0	0	1	1/3-7D	0	123	1	Postpartum，Scarred uterus	3	2	0	1	0	1	0	Missing
396	28	Tibetan	Naidong District	1	Missing	20000	G3P2A1	Missing	0	Missing	6/1M	1	0	0	2	1/7-30D	0	123	1	Postpartum，Umbilical cord around neck	4	3	1	0	0	1	0	Missing
397	29	Tibetan	Naidong District	1	Missing	6000	G2P2A0	Missing	0	Missing	3/1M	2	0	1	12	1/3-7D	0	13	1	Postpartum，Oligohydramnios	4	1	1	0	0	2	0	Missing
398	22	Tibetan	Nagarzê County	1	Missing	30000	G1P1A0	Missing	0	Missing	1/1M	3	0	0	2	1/7-30D	0	0	0	Postpartum，Hepatitis B virus infection	4	1	1	0	0	2	0	Missing
399	35	Tibetan	Naidong District	3	Missing	200000	G2P2A0	0	0	Missing	1/3-4M	3	0	0	2	1/3-7D	0	23	1	Postpartum，Oligohydramnios	3	1	0	0	0	1	0	Missing
400	36	Tibetan	Comai County	1	Missing	100000	G5P4A1	0	2	Missing	12-20/1M	1	0	0	2	1/1M	0	1235	1	Missing	3	3	1	0	1	1	0	Missing
401	27	Tibetan	Lhasa	0	Missing	120000	G2P0A2	0	0	Missing	1/1M	3	1	1	1	1/7-30D	0	23	1	Postpartum	3	1	1	0	0	1	0	Missing
402	27	Tibetan	Sangri County	1	Missing	100000	G2P1A0	0	0	Missing	1-7/1M	1	0	0	1	1/3-7D	1	13	1	Postpartum	3	2	0	1	0	0	0	Missing
403	26	Tibetan	Naidong District	3	Missing	130000	G1P1A0	1	4	Missing	4/1M	1	0	0	12	1/7-30D	0	123	1	Postpartum	3	1	0	1	0	1	0	Missing
404	26	Tibetan	Lhasa	3	Missing	100000	G1P1A0	0	0	Missing	7-10/1M	1	0	0	2	1/7-30D	0	123	1	Missing	3	1	0	2	0	1	0	Missing
405	33	Tibetan	Lhünzê County	1	Missing	30000	G2P2A0	Missing	0	Missing	2/1M	2	0	0	1	1/7-30D	0	123	1	Postpartum，Intrahepatic cholestasis of pregnancy	3	2	0	0	0	1	0	Missing
406	35	Tibetan	Naidong District	3	Missing	200000	G2P2A0	0	0	Missing	1/3-4M	3	0	0	2	1/3-7D	0	23	1	Postpartum，Oligohydramnios	3	1	0	0	0	1	0	Missing
Occupation：0: Unemployed; 1: Farmers and Herdsme; 2: Freelancer; 3: Civil servants and Employees of enterprises and institutions; 4: Medical personnel Education：0：Illiterate; 1: Primary School; 2: Junior high school; 3: Senior high school; 4: ≥College							History of vaginitis：1: Yes; 2: No Contraception:0: None; 1: Ligation; 2: Intrauterine device; 3: Contraceptive pill; 4: Condom Sexual partners:1: One sexual partner; 2: Two sexual partners; 3: Three sexual partners Frequency of sex:D: Day; W: Week; M: Month; 0: No sex recently Sexual frequency:0: None; 1: ≥1/1W; 2: 1/1W-1/1M; 3: ≤1/1M; 4: Missing						Smoking:1: Yes; 0: No Alcolol:1: Yes; 0: No Bath:1:Sitz bath; 2: Shower bath; 3: Public bath Frequency of vulva cleaning:D: Day; W: Week; M: Month Gestation period:1: Yes; 0: No Symptom:1: Itching; 2: vaginal odor; 3: increased leucorrhea; 4: abdominal pain; 5: frequent urination Symptom statistics:1: Yes; 0: No							Trichomonas vaginalis:1: Yes; 0: No					Bacterial Vaginosis:1: Yes; 0: No Miscellaneous bacteria:1: Yes; 0: No
