# Supplementary material for: The prevalence and risk factors of Trichomonas vaginalis in Wuhan and the Tibetan area, China: a two-center study
Source: Parasitol Res. 2022 Nov 25;122(1):265–73. doi: 10.1007/s00436-022-07726-x (PMC9816191; doi:10.1007/s00436-022-07726-x)
Supplement: Supplementary file 2 — (XLSX 30 KB) [file 436_2022_7726_MOESM2_ESM.xlsx]

## Sheet: Sheet1
Spreadsheet 2. Original information on 529 outpatients in Wuhan city. Data were originally abstracted from medical chart records. We combine the data into one spreadsheet.
Number	Age(Year)	Trichomonas vaginalis	Bacterial Vaginosis	Vulvovaginal Candidiasis	Symptom	Marital status
1	26	0	1	1	3	2
2	32	0	0	0	4	2
3	41	0	0	0	2	2
4	18	1	0	0	1	1
5	21	0	0	0	0	1
6	32	0	0	0	13	2
7	27	0	0	0	0	2
8	31	0	0	0	1	2
9	30	0	0	0	1	2
10	34	0	1	0	2	2
11	52	0	1	1	3	2
12	50	0	1	0	0	2
13	41	0	1	0	0	2
14	38	0	1	0	0	2
15	43	0	1	0	23	2
16	24	0	0	0	0	2
17	39	0	0	1	0	2
18	43	0	1	0	0	2
19	40	0	0	0	1	2
20	40	0	0	0	1	2
21	31	0	0	0	1	2
22	60	0	0	0	1	2
23	34	0	0	0	0	2
24	30	0	0	0	1	2
25	41	0	1	0	3	2
26	29	0	0	0	1	2
27	32	0	0	0	0	2
28	38	0	1	1	4	2
29	45	0	1	0	0	2
30	24	0	0	0	23	2
31	24	0	1	1	13	2
32	35	0	1	0	1	2
33	51	1	0	0	23	2
34	30	0	0	1	3	2
35	38	0	0	0	1	2
36	56	0	1	0	23	2
37	20	0	1	0	0	2
38	20	1	0	0	43	2
39	44	0	0	1	0	2
40	46	0	0	0	1	2
41	21	0	1	1	1	2
42	30	0	0	0	1	2
43	49	0	0	0	0	2
44	51	0	0	0	13	2
45	34	0	0	0	0	2
46	33	0	0	1	1	2
47	50	0	1	0	13	2
48	31	0	1	0	4	2
49	23	0	0	1	3	2
50	83	0	0	0	1	2
51	27	0	0	1	3	2
52	58	0	0	0	3	2
53	55	0	0	1	13	2
54	37	0	0	0	0	2
55	44	0	1	0	3	2
56	29	0	0	1	1	2
57	19	0	0	0	2	1
58	50	0	1	0	23	2
59	42	0	0	0	0	2
60	25	0	1	0	1	2
61	46	0	0	0	0	2
62	63	0	1	0	0	2
63	52	0	1	0	2	2
64	56	0	0	0	0	2
65	33	0	0	0	1	2
66	24	0	1	1	13	2
67	58	0	1	0	0	2
68	44	0	1	0	3	2
69	40	0	1	1	13	2
70	26	0	0	1	13	2
71	40	0	0	1	2	2
72	26	0	0	1	3	2
73	27	0	1	1	0	2
74	33	0	0	0	1	2
75	31	0	0	0	5	2
76	52	0	0	0	1	2
77	31	0	1	0	1
78	33	0	1	1	13	2
79	46	0	0	1	13	2
80	20	0	0	0	13	2
81	34	0	0	0	3	2
82	27	0	1	1	13	2
83	44	0	0	0	0	2
84	44	0	1	0	1	2
85	26	0	0	0	0	2
86	29	0	0	0	0	2
87	48	0	0	0	1	2
88	28	0	0	0	0	2
89	56	0	1	0	1	2
90	37	0	0	0	0	2
91	29	0	0	0	1	1
92	38	0	1	0	0	2
93	45	0	0	0	0	2
94	58	0	0	0	0	2
95	26	0	0	1	3	2
96	23	0	1	0	3	2
97	17	0	1	0	12	2
98	31	0	1	0	0	2
99	59	0	0	0	3	2
100	24	0	1	0	4	2
101	28	0	0	0	1	2
102	26	0	0	1	3	2
103	59	0	1	0	3	2
104	59	0	0	0	0	2
105	42	0	0	0	0	2
106	31	0	0	1	1	2
107	47	0	1	0	0	2
108	52	0	1	0	3	2
109	28	0	1	0	0	2
110	44	0	1	0	0	2
111	44	0	0	0	3	2
112	48	1	1	0	3	2
113	53	0	1	0	0	2
114	41	0	1	1	1	2
115	46	0	1	0	5	2
116	38	1	1	0	3	2
117	38	0	1	0	3	2
118	52	0	0	1	1	2
119	42	0	1	0	2	2
120	36	0	0	1	3	2
121	31	0	1	0	12	2
122	21	0	0	1	1	1
123	32	0	1	0	4	2
124	40	0	0	0	4	2
125	32	0	0	0	3	2
126	20	0	1	0	0	2
127	42	0	0	0	0	2
128	45	0	0	1	0	2
129	38	0	0	1	1	2
130	29	0	1	1	3	2
131	28	0	0	0	1	2
132	38	0	1	0	12	2
133	28	0	0	0	3	2
134	35	0	1	1	1	2
135	40	0	1	0	0	2
136	46	0	0	0	0	2
137	33	0	0	0	0	2
138	21	0	0	0	0	2
139	28	0	0	0	0	2
140	24	0	0	0	14	2
141	50	0	0	0	0	2
142	35	0	1	1	1	2
143	41	0	1	0	1	2
144	55	0	0	0	5	2
145	65	0	0	0	0	2
146	31	0	0	0	3	2
147	28	0	0	1	13	2
148	30	0	1	1	1	2
149	40	0	0	0	3	2
150	32	0	1	1	34	2
151	64	0	0	0	1	2
152	45	0	1	1	1	2
153	35	0	0	0	1	2
154	24	0	1	0	23	2
155	34	0	0	1	0	2
156	38	0	0	0	1	2
157	31	0	0	0	0
158	42	0	0	1	3	2
159	58	0	1	0	12	2
160	44	0	1	0	0	2
161	36	0	0	0	0	2
162	33	0	0	0	0	1
163	40	0	1	1	3	2
164	35	0	0	0	1	2
165	39	0	0	0	3	2
166	36	0	0	0	1	2
167	31	0	0	0	0	2
168	30	0	0	0	1	2
169	28	0	0	0	5	2
170	36	0	0	0	0	2
171	23	0	1	0	2	1
172	23	0	0	0	1	2
173	39	0	1	1	13	2
174	26	0	0	1	0	2
175	29	0	1	0	0	2
176	28	0	1	0	1	2
177	46	0	1	1	1	2
178	20	0	0	0	2	2
179	57	0	1	0	0	2
180	20	0	0	0	1	2
181	44	0	1	0	0	2
182	31	1	0	0	3	2
183	24	0	1	0	1	2
184	53	0	1	0	1	2
185	30	0	0	0	3	2
186	31	0	0	0	1	2
187	62	0	0	0	0	2
188	39	0	1	0	3	2
189	25	0	1	1	1	2
190	40	0	0	1	1	2
191	26	0	0	0	1	2
192	48	0	1	0	1	2
193	50	0	0	1	0	2
194	27	0	1	1	13	2
195	30	0	0	0	0	2
196	18	0	0	1	1	2
197	34	0	1	1	0	2
198	29	0	0	1	0	2
199	50	0	1	0	0	2
200	32	0	0	0	0	2
201	22	0	1	1	1	2
202	31	0	1	0	0	2
203	32	0	1	0	1	2
204	27	0	1	0	2	2
205	23	0	0	0	1	2
206	22	0	0	0	123	2
207	24	0	1	1	1	2
208	27	0	0	0	13	2
209	27	0	0	0	1	2
210	28	0	0	0	123	2
211	58	0	0	0	4	2
212	38	0	0	0	1	2
213	37	0	0	0	2	2
214	49	0	0	0	0	2
215	53	0	1	0	3	2
216	63	0	0	0	0	2
217	40	0	1	0	1	2
218	34	0	1	0	1	2
219	35	0	0	1	4	2
220	23	0	1	1	13	2
221	69	0	0	0	4	2
222	29	0	0	0	3	2
223	47	0	1	0	14	2
224	36	0	0	0	13	2
225	25	0	0	0	3	2
226	18	0	0	0	1	2
227	24	0	1	1	134	2
228	36	0	1	0	4	2
229	31	0	1	0	0	2
230	56	0	0	0	1	2
231	25	0	1	1	1	2
232	30	0	1	1	1	2
233	52	0	0	0	3	2
234	25	0	1	1	13	2
235	21	0	1	0	1	2
236	40	0	1	0	0	2
237	31	0	1	1	13	2
238	53	0	1	0	34	2
239	34	0	1	1	24	2
240	35	0	0	0	2	2
241	38	0	0	1	1	2
242	57	0	1	0	4	2
243	25	0	0	0	0	2
244	34	0	1	0	0	2
245	32	0	1	0	1	2
246	45	0	1	0	0	2
247	32	0	1	1	2	2
248	42	0	0	0	0	2
249	28	0	0	1	1	2
250	33	0	1	1	13	2
251	24	0	1	0	0	2
252	58	0	0	0	0	2
253	57	0	0	0	0	2
254	26	1	0	0	12	2
255	22	0	1	0	2	2
256	21	0	1	0	13	2
257	27	0	1	0	0	2
258	37	0	0	0	2	2
259	23	0	1	0	1	2
260	45	0	1	0	0	2
261	20	0	0	0	0	2
262	53	0	1	0	3	2
263	31	0	1	0	0	2
264	52	0	0	0	3	2
265	18	0	0	1	1	2
266	41	0	0	1	1	2
267	21	0	1	0	4	2
268	47	0	0	0	3	2
269	41	0	0	0	5	2
270	28	0	1	0	3	2
271	27	0	0	0	0	2
272	52	0	0	0	14	2
273	24	0	1	1	1	2
274	50	0	0	1	1	2
275	42	0	0	0	0	2
276	27	0	0	0	1	2
277	32	0	1	0	1	2
278	36	0	1	0	3	2
279	45	0	0	0	0	2
280	36	0	0	1	1	2
281	27	0	1	0	0	2
282	32	0	1	0	5	2
283	31	0	1	0	1	2
284	40	0	1	0	1	2
285	43	0	0	0	3	2
286	59	0	0	0	3	2
287	30	0	1	0	0	2
288	25	0	0	0	2	2
289	35	0	0	0	3	2
290	36	0	0	1	0	2
291	23	0	0	0	0	2
292	30	0	1	1	1	2
293	45	0	0	0	0	2
294	31	0	0	0	0	2
295	25	0	0	1	1	2
296	54	0	0	0	1	2
297	19	0	1	1	13	1
298	34	0	0	0	3	2
299	26	0	1	1	123	2
300	44	0	1	0	1	2
301	27	0	1	0	0	2
302	40	0	0	0	0	2
303	28	0	0	0	3	2
304	36	0	0	0	1	2
305	33	0	1	0	2	2
306	50	0	0	0	1	2
307	55	0	1	0	5	2
308	25	0	0	1	1	1
309	45	0	0	0	0	2
310	20	1	1	0	23	2
311	29	0	0	0	1	2
312	38	0	0	0	24	2
313	70	0	0	0	3	2
314	27	0	0	1	0	2
315	31	0	0	0	0	2
316	21	0	0	0	13	1
317	59	0	0	0	4	2
318	25	0	0	0	0	2
319	51	0	0	1	3	2
320	29	0	0	0	13	2
321	37	0	0	0	1	2
322	57	0	0	0	4	2
323	34	0	0	0	0	2
324	38	0	0	0	0	2
325	47	0	0	0	0	2
326	21	0	0	0	5	2
327	44	0	1	0	3	2
328	52	0	0	0	1	2
329	56	0	0	0	3	2
330	41	0	0	1	1	2
331	49	0	1	0	0	2
332	30	0	0	1	1	2
333	27	0	0	0	3	2
334	49	0	0	0	1	2
335	32	0	0	0	0	2
336	58	0	0	0	3	2
337	25	0	1	1	1	2
338	42	0	0	0	1	2
339	25	0	0	0	1	2
340	35	0	0	0	1	2
341	31	0	0	0	0	2
342	42	0	1	0	3	2
343	23	0	0	0	1	2
344	30	0	1	1	0	2
345	31	0	0	1	1	2
346	15	0	0	1	23	1
347	15	0	1	1	1	1
348	41	0	0	0	3	2
349	24	0	0	0	1	2
350	26	0	1	1	0	2
351	21	0	0	1	1	2
352	20	0	0	0	4	2
353	52	0	1	0	1	2
354	50	0	1	1	13	2
355	29	0	0	0	1	2
356	35	0	0	0	0	2
357	43	0	0	0	0	2
358	39	1	1	0	3	2
359	35	0	1	1	3	2
360	19	0	0	0	0	2
361	30	0	1	0	0	2
362	36	0	0	0	1	2
363	56	0	1	0	3	2
364	38	0	1	1	23	2
365	28	0	1	1	13	2
366	27	0	0	1	1	1
367	28	0	0	0	3	2
368	53	0	0	0	1	2
369	30	0	1	1	3	2
370	37	0	0	0	1	2
371	52	0	1	0	0	2
372	47	0	1	0	0	2
373	25	0	1	1	123	2
374	26	0	0	0	4	2
375	43	0	0	0	0	2
376	36	0	1	0	3	2
377	54	0	0	0	0	2
378	54	0	1	0	0	2
379	32	0	1	1	13	2
380	27	0	0	0	0	2
381	44	0	0	0	1	2
382	50	0	0	1	1	2
383	48	0	1	0	0	2
384	20	0	1	0	0	2
385	25	0	0	1	4	2
386	39	0	0	1	1	2
387	47	1	0	0	0	2
388	37	0	0	0	0	2
389	58	0	0	0	3	2
390	24	0	0	1	1	2
391	29	0	0	0	13	2
392	23	0	0	1	1	1
393	38	0	0	1	1	2
394	35	0	0	1	0	2
395	35	0	1	0	0	2
396	48	0	0	0	1	2
397	51	0	0	0	3	2
398	33	0	1	1	1	2
399	42	0	1	0	23	2
400	35	0	0	1	1	2
401	30	0	1	0	1	2
402	48	0	0	1	3	2
403	21	0	0	0	3	2
404	55	0	0	0	5	2
405	27	0	1	0	123	2
406	30	0	1	0	1	2
407	40	0	0	1	34	2
408	32	0	0	0	0	2
409	42	0	0	0	3	2
410	52	0	0	1	1	2
411	22	0	0	0	1	2
412	28	0	1	1	1	2
413	26	0	0	0	0	2
414	55	0	0	0	0	2
415	31	0	1	1	5	2
416	61	0	1	0	1	2
417	25	0	1	0	1	2
418	53	0	1	0	1	2
419	27	0	1	1	1	2
420	69	0	1	0	1	2
421	57	0	1	0	0	2
422	27	0	0	1	1	1
423	20	0	0	0	0	2
424	49	0	0	0	4	2
425	39	0	0	0	1	2
426	33	0	0	0	2	2
427	22	0	0	1	3	1
428	32	0	1	0	0	2
429	44	0	0	1	0
430	66	0	0	0	1	2
431	48	0	0	0	124	2
432	39	0	0	0	0	2
433	43	1	0	0	1	2
434	47	0	0	0	1	2
435	50	0	0	0	1	2
436	29	0	0	1	0	2
437	35	0	0	0	0	2
438	45	0	1	1	0	2
439	62	1	0	0	3	2
440	55	0	1	0	3	2
441	57	0	1	0	0	2
442	28	0	1	0	0	2
443	68	0	0	0	1	2
444	37	0	1	0	1	2
445	33	0	0	0	1	2
446	36	0	0	0	0	2
447	25	1	1	0	3	2
448	46	0	0	0	0	2
449	35	0	1	1	13	2
450	46	0	1	0	0	2
451	34	0	1	0	12	2
452	45	0	1	0	0	2
453	30	0	0	1	1	2
454	43	0	0	1	0	2
455	36	0	1	0	0	2
456	44	0	0	1	0	2
457	27	0	0	0	14	2
458	48	0	1	0	0	2
459	35	0	1	0	0	2
460	26	0	1	0	3	2
461	51	0	1	0	1	2
462	38	0	0	0	3	2
463	19	0	1	1	1	2
464	39	0	1	0	2	2
465	25	0	0	0	2	2
466	52	0	1	0	3	2
467	31	0	0	0	0	2
468	39	0	0	0	1	2
469	36	1	0	0	1	2
470	42	0	0	0	0	2
471	53	0	0	0	0	2
472	34	0	0	0	0	2
473	25	0	1	0	0	2
474	41	0	0	0	1	2
475	24	0	0	0	1	2
476	23	0	0	0	1	1
477	22	0	1	0	5	2
478	52	0	0	0	0	2
479	33	0	0	0	0	2
480	24	0	1	1	2	2
481	44	0	1	0	0	2
482	46	0	1	0	0	2
483	35	0	1	0	2	2
484	23	0	0	0	0	1
485	23	0	0	0	3	1
486	27	0	0	0	3	2
487	31	0	1	0	2	2
488	25	0	1	1	3	2
489	47	0	0	0	0	2
490	25	0	0	1	0	2
491	29	0	1	1	3	2
492	34	0	1	1	0	2
493	19	0	0	0	0	2
494	33	0	0	0	0	2
495	20	0	1	0	13	2
496	35	0	0	1	13	2
497	19	0	0	0	0	2
498	27	0	0	0	0	2
499	20	0	1	0	0	2
500	34	0	1	0	13	2
501	20	0	0	1	0	2
502	30	0	1	1	0	2
503	41	0	1	0	1	2
504	23	0	1	1	13	2
505	52	0	1	0	0	2
506	51	0	1	0	2	2
507	25	0	0	0	0	2
508	48	1	1	0	1	2
509	24	0	1	0	0	2
510	59	0	1	0	1	2
511	26	0	0	0	1	2
512	30	0	1	0	0	2
513	26	0	1	1	0	2
514	32	0	0	0	0	2
515	26	0	1	0	3	2
516	39	0	1	0	2	2
517	52	0	1	0	1	2
518	32	0	0	1	0	2
519	27	0	1	1	3	2
520	61	0	0	0	12	2
521	27	0	1	1	13	2
522	23	0	1	0	0	2
523	49	0	1	0	1	2
524	32	0	0	0	0	2
525	49	0	0	0	0	2
526	38	0	0	0	1	2
527	16	0	0	1	13	1
528	43	0	1	0	4	2
529	19	0	0	0	0	1
Trichomonas vaginalis:1: Yes; 0: No Vulvovaginal Candidiasis:1: Yes; 0: No Bacterial Vaginosis:1: Yes; 0: No Symptom:1: Itching; 2: vaginal odor; 3: increased leucorrhea; 4: abdominal pain Marital status:1:Asexual; 2:Married or living with partner
